# Supplementary material for: 2-Amino-3-carb­oxy­pyrazin-1-ium perchlorate bis­(2-amino­pyrazin-1-ium-3-carboxyl­ate) monohydrate
Source: Acta Crystallogr Sect E Struct Rep Online. 2012 May 12;68(Pt 6):o1714–5. doi: 10.1107/S1600536812021071 (PMC3379306; doi:10.1107/S1600536812021071)
Supplement: Supplementary file 1 [file e-68-o1714-sup1.cif]

##############################################################################
#                                                                            #
# This CIF contains the data in a paper accepted for publication in          #
# Acta Crystallographica Section E. It conforms to the requirements of       #
# Notes for Authors for Acta Crystallographica Section E, and has been       #
# peer reviewed under the auspices of the IUCr Commission on Journals.       #
#                                                                            #
# Full details of the Crystallographic Information File format               #
# are given in the paper "The Crystallographic Information File (CIF):       #
# a New Standard Archive File for Crystallography" by S. R. Hall, F. H.      #
# Allen and I. D. Brown [Acta Cryst. (1991), A47, 655-685].                  #
#                                                                            #
# The current version of the core CIF dictionary is obtainable from          #
# ftp://ftp.iucr.org/pub/cif_core.dic.                                       #
#                                                                            #
# Software is freely available for graphical display of the structure(s)     #
# in this CIF. For information consult the CIF software page                 #
# http://www.iucr.org/resources/cif/software.                                #
#                                                                            #
# This file may be used for bona fide research purposes within the           #
# scientific community so long as proper attribution is given to the journal # 
# article from which it was obtained.                                        #
#                                                                            #
##############################################################################
data_global
_audit_creation_method     'WinGX routine CIF_UPDATE'
_audit_conform_dict_name     cif_core.dic
_audit_conform_dict_version     2.3
_journal_date_recd_electronic     2012-04-30
_journal_date_accepted     2012-05-09
_journal_name_full     'Acta Crystallographica, Section E'
_journal_year     2012
_journal_volume     68
_journal_issue      6
_journal_page_first     o1714
_journal_page_last     o1715
_journal_paper_category     QO
_journal_paper_doi     10.1107/S1600536812021071
_journal_coeditor_code     LH5470
_publ_contact_author_name     'Berrah, Fadila'
_publ_contact_author_address
;
Laboratoire de Chimie Appliqu\'ee et Technologie des Mat\'eriaux (LCATM)
Universit\'e d'Oum El Bouaghi 04000
Algeria
;
_publ_contact_author_email     fadilaber@yahoo.fr
_publ_contact_author_fax     '00 (213) 32 42 39 83'
_publ_contact_author_phone     '00 (213) 32 42 39 83'
_publ_section_title
;
2-Amino-3-carboxypyrazin-1-ium perchlorate
bis(2-aminopyrazin-1-ium-3-carboxylate) monohydrate
;
loop_
    _publ_author_name
    _publ_author_address
    'Berrah, Fadila'
;
Laboratoire de Chimie Appliqu\'ee et Technologie des Mat\'eriaux (LCATM)
Universit\'e d'Oum El Bouaghi 04000
Algeria
;
    'Bouacida, Sofiane'
;
Unit\'e de Recherche de Chimie de l'Environnement
et Mol\'eculaire Structurale (CHEMS)
Facult\'e des Sciences Exactes
Universit\'e Mentouri Constantine 25000
Algeria
;
    'Bouhraoua, Ahlem'
;
Laboratoire de Chimie Appliqu\'ee et Technologie des Mat\'eriaux (LCATM)
Universit\'e d'Oum El Bouaghi 04000
Algeria
;
    'Roisnel, Thierry'
;
Centre de Difractom\'etrie X
UMR 6226 CNRS Unit\'e Sciences Chimiques de Rennes
Universit\'e de Rennes I
263 Avenue du G\'en\'eral Leclerc
35042 Rennes
France
;
data_I
_chemical_name_systematic
;
2-Amino-3-carboxypyrazin-1-ium perchlorate
bis(2-aminopyrazin-1-ium-3-carboxylate) monohydrate
;
_chemical_formula_moiety     'C5 H6 N3 O2 +, Cl O4 -, 2(C5 H5 N3 O2), H2 O'
_chemical_formula_sum     'C15 H18 Cl N9 O11'
_chemical_formula_structural     'C5 H6 N3 O2 +, Cl O4 -, 2(C5 H5 N3 O2), H2 O'
_chemical_formula_iupac     'C5 H6 N3 O2 +, Cl O4 -, 2C5 H5 N3 O2, H2 O'
_chemical_formula_weight     535.83
_symmetry_cell_setting     triclinic
_symmetry_space_group_name_H-M     'P -1'
_symmetry_space_group_name_Hall     '-P 1'
loop_
    _symmetry_equiv_pos_as_xyz
    'x, y, z'
    '-x, -y, -z'
_cell_length_a     8.1332(14)
_cell_length_b     11.816(2)
_cell_length_c     11.850(2)
_cell_angle_alpha     95.696(9)
_cell_angle_beta     108.148(8)
_cell_angle_gamma     102.416(8)
_cell_volume     1039.8(3)
_cell_formula_units_Z     2
_cell_measurement_reflns_used     7298
_cell_measurement_theta_min     2.72
_cell_measurement_theta_max     27.44
_cell_measurement_temperature     150(2)
_exptl_crystal_description     prism
_exptl_crystal_colour     colourless
_exptl_crystal_size_max     0.46
_exptl_crystal_size_mid     0.27
_exptl_crystal_size_min     0.17
_exptl_crystal_density_diffrn     1.712
_exptl_crystal_density_method     'not measured'
_exptl_crystal_F_000     552
_exptl_absorpt_coefficient_mu     0.268
_exptl_absorpt_correction_type     multi-scan
_exptl_absorpt_process_details     '(SADABS; Sheldrick, 2002)'
_exptl_absorpt_correction_T_min     0.855
_exptl_absorpt_correction_T_max     0.955
_exptl_special_details     ?
_diffrn_ambient_temperature     150(2)
_diffrn_radiation_type     MoK\a
_diffrn_radiation_wavelength     0.71073
_diffrn_radiation_monochromator     graphite
_diffrn_measurement_device_type     'Bruker APEXII'
_diffrn_measurement_method     'CCD rotation images, thin slices'
_diffrn_reflns_number     15575
_diffrn_reflns_av_R_equivalents     0.0569
_diffrn_reflns_theta_min     2.72
_diffrn_reflns_theta_max     27.52
_diffrn_reflns_theta_full     27.52
_diffrn_measured_fraction_theta_max     0.982
_diffrn_measured_fraction_theta_full     0.982
_diffrn_reflns_limit_h_min     -10
_diffrn_reflns_limit_h_max     10
_diffrn_reflns_limit_k_min     -15
_diffrn_reflns_limit_k_max     15
_diffrn_reflns_limit_l_min     -14
_diffrn_reflns_limit_l_max     15
_refine_special_details
;
Refinement of <i>F</i>^2^ against ALL reflections. The weighted <i>R</i>-factor
<i>wR</i> and goodness of fit <i>S</i> are based on <i>F</i>^2^, conventional
<i>R</i>-factors <i>R</i> are based on <i>F</i>, with <i>F</i> set to zero for
negative <i>F</i>^2^. The threshold expression of <i>F</i>^2^ >
\s(<i>F</i>^2^) is used only for calculating <i>R</i>-factors(gt) <i>etc</i>.
and is not relevant to the choice of reflections for refinement.
<i>R</i>-factors based on <i>F</i>^2^ are statistically about twice as large
as those based on <i>F</i>, and <i>R</i>- factors based on ALL data will be
even larger.
;
_reflns_number_total     4705
_reflns_number_gt     4165
_reflns_threshold_expression     I>2\s(I)
_refine_ls_structure_factor_coef     Fsqd
_refine_ls_matrix_type     full
_refine_ls_R_factor_all     0.0431
_refine_ls_R_factor_gt     0.0381
_refine_ls_wR_factor_gt     0.0966
_refine_ls_wR_factor_ref     0.1
_refine_ls_goodness_of_fit_ref     1.042
_refine_ls_restrained_S_all     1.042
_refine_ls_number_reflns     4705
_refine_ls_number_parameters     332
_refine_ls_number_restraints     0
_refine_ls_hydrogen_treatment     mixed
_refine_ls_weighting_scheme     calc
_refine_ls_weighting_details
         'calc w=1/[\s^2^(Fo^2^)+(0.0379P)^2^+0.4950P] where P=(Fo^2^+2Fc^2^)/3'
_atom_sites_solution_hydrogens     geom
_atom_sites_solution_primary     direct
_atom_sites_solution_secondary     difmap
_refine_ls_shift/su_max     0.001
_refine_ls_shift/su_mean     0
_refine_diff_density_max     0.388
_refine_diff_density_min     -0.477
_refine_ls_extinction_method     none
loop_
    _atom_type_symbol
    _atom_type_description
    _atom_type_scat_dispersion_real
    _atom_type_scat_dispersion_imag
    _atom_type_scat_source
    C C 0.0033 0.0016 'International Tables Vol C Tables 4.2.6.8 and 6.1.1.4'
    H H 0 0 'International Tables Vol C Tables 4.2.6.8 and 6.1.1.4'
    N N 0.0061 0.0033 'International Tables Vol C Tables 4.2.6.8 and 6.1.1.4'
    O O 0.0106 0.006 'International Tables Vol C Tables 4.2.6.8 and 6.1.1.4'
    Cl Cl 0.1484 0.1585 'International Tables Vol C Tables 4.2.6.8 and 6.1.1.4'
_computing_data_collection     'APEX2 (Bruker, 2006)'
_computing_cell_refinement     'SAINT (Bruker, 2006)'
_computing_data_reduction     'SAINT (Bruker, 2006)'
_computing_structure_solution     'SIR2002 (Burla <i>et al.</i>, 2005)'
_computing_structure_refinement     'SHELXL97 (Sheldrick, 2008)'
_computing_molecular_graphics
;ORTEP-3 for Windows (Farrugia, 1997) and
Mercury (Macrae <i>et al.</i> 2006)
;
_computing_publication_material     'WinGX (Farrugia, 1999)'
loop_
    _atom_site_type_symbol
    _atom_site_label
    _atom_site_fract_x
    _atom_site_fract_y
    _atom_site_fract_z
    _atom_site_U_iso_or_equiv
    _atom_site_adp_type
    _atom_site_calc_flag
    _atom_site_refinement_flags
    _atom_site_occupancy
    _atom_site_symmetry_multiplicity
    _atom_site_disorder_assembly
    _atom_site_disorder_group
    Cl Cl1 0.69001(5) 0.36663(3) -0.00929(3) 0.01747(11) Uani d . 1 1 . .
    O O3 0.68759(17) 0.43096(11) 0.09976(11) 0.0282(3) Uani d . 1 1 . .
    C C2A 0.07122(19) -0.13735(13) 0.05029(13) 0.0142(3) Uani d . 1 1 . .
    O O2 0.62112(16) 0.24144(10) -0.01437(11) 0.0248(3) Uani d . 1 1 . .
    O O1A 0.32377(15) 0.00920(10) 0.18281(10) 0.0214(3) Uani d . 1 1 . .
    H H1A 0.4049 0.0661 0.1869 0.032 Uiso calc R 1 1 . .
    O O1W 0.55592(16) 0.19617(10) 0.19895(12) 0.0222(3) Uani d . 1 1 . .
    H H1W 0.663(3) 0.2094(19) 0.254(2) 0.033 Uiso d . 1 1 . .
    H H2W 0.566(3) 0.205(2) 0.132(2) 0.033 Uiso d . 1 1 . .
    O O2C 0.40678(15) 0.39784(9) 0.29630(10) 0.0185(2) Uani d . 1 1 . .
    N N2C 0.88489(17) 0.53957(11) 0.58581(12) 0.0170(3) Uani d . 1 1 . .
    H H2C 0.9651 0.6013 0.588 0.02 Uiso calc R 1 1 . .
    O O1 0.57705(18) 0.40133(11) -0.11220(11) 0.0298(3) Uani d . 1 1 . .
    N N3C 0.63598(17) 0.34284(12) 0.58168(12) 0.0176(3) Uani d . 1 1 . .
    O O1B 0.11825(16) -0.26089(10) 0.61036(11) 0.0235(3) Uani d . 1 1 . .
    C C5B 0.3196(2) 0.08607(14) 0.75159(14) 0.0183(3) Uani d . 1 1 . .
    H H5B 0.3426 0.1123 0.833 0.022 Uiso calc R 1 1 . .
    C C5C 0.7831(2) 0.38892(15) 0.68069(15) 0.0197(3) Uani d . 1 1 . .
    H H5C 0.7998 0.3523 0.7478 0.024 Uiso calc R 1 1 . .
    O O4 0.86893(17) 0.38880(12) -0.01070(14) 0.0359(3) Uani d . 1 1 . .
    N N1A -0.01642(18) -0.16806(12) -0.17083(12) 0.0212(3) Uani d . 1 1 . .
    H H11A -0.0909 -0.2062 -0.2398 0.025 Uiso calc R 1 1 . .
    H H12A 0.0748 -0.1132 -0.1671 0.025 Uiso calc R 1 1 . .
    N N2B 0.34558(17) 0.12346(11) 0.56691(12) 0.0176(3) Uani d . 1 1 . .
    H H2B 0.3852 0.1715 0.5257 0.021 Uiso calc R 1 1 . .
    C C1C 0.4396(2) 0.34074(13) 0.38055(14) 0.0156(3) Uani d . 1 1 . .
    C C4B 0.3817(2) 0.16113(14) 0.68530(14) 0.0186(3) Uani d . 1 1 . .
    H H4B 0.4485 0.2378 0.7214 0.022 Uiso calc R 1 1 . .
    C C2C 0.61173(19) 0.39387(13) 0.48635(14) 0.0147(3) Uani d . 1 1 . .
    C C3C 0.7406(2) 0.49782(13) 0.48389(14) 0.0150(3) Uani d . 1 1 . .
    O O2B -0.00600(16) -0.22021(10) 0.42749(10) 0.0239(3) Uani d . 1 1 . .
    O O1C 0.34056(15) 0.24560(10) 0.38619(10) 0.0219(3) Uani d . 1 1 . .
    C C3A -0.04216(19) -0.19367(13) -0.07064(14) 0.0150(3) Uani d . 1 1 . .
    N N2A -0.18714(16) -0.28048(11) -0.08043(11) 0.0152(3) Uani d . 1 1 . .
    H H2A -0.2602 -0.3146 -0.1513 0.018 Uiso calc R 1 1 . .
    N N1C 0.72791(18) 0.55293(12) 0.39109(12) 0.0199(3) Uani d . 1 1 . .
    H H11C 0.8106 0.6143 0.3961 0.024 Uiso calc R 1 1 . .
    H H12C 0.6369 0.5274 0.3257 0.024 Uiso calc R 1 1 . .
    C C5A -0.1068(2) -0.26064(14) 0.12868(14) 0.0178(3) Uani d . 1 1 . .
    H H5A -0.1291 -0.2857 0.1957 0.021 Uiso calc R 1 1 . .
    N N3B 0.22488(17) -0.02635(12) 0.70059(12) 0.0173(3) Uani d . 1 1 . .
    C C1B 0.0919(2) -0.19231(14) 0.53518(14) 0.0172(3) Uani d . 1 1 . .
    O O2A 0.25539(16) 0.00695(10) -0.01483(10) 0.0239(3) Uani d . 1 1 . .
    C C2B 0.1914(2) -0.06368(13) 0.58521(14) 0.0156(3) Uani d . 1 1 . .
    N N3A 0.03789(17) -0.17121(11) 0.14528(12) 0.0164(3) Uani d . 1 1 . .
    C C1A 0.2274(2) -0.03376(13) 0.06933(14) 0.0154(3) Uani d . 1 1 . .
    C C4C 0.9077(2) 0.48821(15) 0.68396(15) 0.0200(3) Uani d . 1 1 . .
    H H4C 1.0073 0.52 0.7532 0.024 Uiso calc R 1 1 . .
    N N1B 0.2181(2) -0.01866(13) 0.39418(13) 0.0263(3) Uani d . 1 1 . .
    H H11B 0.2591 0.0311 0.3549 0.032 Uiso calc R 1 1 . .
    H H12B 0.1569 -0.0888 0.3577 0.032 Uiso calc R 1 1 . .
    C C3B 0.2491(2) 0.01272(14) 0.51060(14) 0.0170(3) Uani d . 1 1 . .
    C C4A -0.2213(2) -0.31536(13) 0.01601(14) 0.0168(3) Uani d . 1 1 . .
    H H4A -0.3216 -0.376 0.0063 0.02 Uiso calc R 1 1 . .
loop_
    _atom_site_aniso_label
    _atom_site_aniso_U_11
    _atom_site_aniso_U_22
    _atom_site_aniso_U_33
    _atom_site_aniso_U_12
    _atom_site_aniso_U_13
    _atom_site_aniso_U_23
    Cl1 0.01646(19) 0.01438(19) 0.0198(2) 0.00210(14) 0.00545(15) 0.00173(14)
    O3 0.0371(7) 0.0237(6) 0.0195(6) 0.0060(5) 0.0069(5) -0.0027(5)
    C2A 0.0137(7) 0.0142(7) 0.0136(7) 0.0036(6) 0.0033(6) 0.0016(6)
    O2 0.0290(6) 0.0143(6) 0.0267(7) -0.0020(5) 0.0092(5) 0.0016(5)
    O1A 0.0193(6) 0.0231(6) 0.0145(6) -0.0055(4) 0.0039(4) 0.0011(5)
    O1W 0.0196(6) 0.0226(6) 0.0202(6) -0.0005(5) 0.0047(5) 0.0046(5)
    O2C 0.0207(6) 0.0158(5) 0.0141(5) 0.0003(4) 0.0019(4) 0.0031(4)
    N2C 0.0142(6) 0.0147(6) 0.0187(7) -0.0012(5) 0.0050(5) 0.0012(5)
    O1 0.0366(7) 0.0292(7) 0.0208(6) 0.0125(6) 0.0033(5) 0.0057(5)
    N3C 0.0171(6) 0.0169(7) 0.0171(7) 0.0018(5) 0.0052(5) 0.0038(5)
    O1B 0.0256(6) 0.0160(6) 0.0206(6) -0.0040(5) 0.0023(5) 0.0050(5)
    C5B 0.0214(8) 0.0167(8) 0.0134(7) 0.0013(6) 0.0044(6) 0.0004(6)
    C5C 0.0184(8) 0.0233(8) 0.0156(8) 0.0037(6) 0.0036(6) 0.0062(6)
    O4 0.0208(6) 0.0277(7) 0.0630(10) 0.0046(5) 0.0204(7) 0.0096(7)
    N1A 0.0205(7) 0.0232(7) 0.0126(7) -0.0041(5) 0.0026(5) 0.0016(5)
    N2B 0.0201(7) 0.0144(6) 0.0180(7) -0.0002(5) 0.0084(5) 0.0058(5)
    C1C 0.0167(7) 0.0146(7) 0.0137(7) 0.0004(6) 0.0057(6) 0.0006(6)
    C4B 0.0206(8) 0.0136(7) 0.0171(8) -0.0005(6) 0.0045(6) -0.0011(6)
    C2C 0.0151(7) 0.0126(7) 0.0154(7) 0.0011(6) 0.0058(6) 0.0015(6)
    C3C 0.0156(7) 0.0131(7) 0.0155(7) 0.0017(6) 0.0063(6) 0.0003(6)
    O2B 0.0263(6) 0.0210(6) 0.0156(6) -0.0051(5) 0.0031(5) 0.0006(5)
    O1C 0.0221(6) 0.0186(6) 0.0165(6) -0.0066(4) 0.0029(5) 0.0036(4)
    C3A 0.0148(7) 0.0153(7) 0.0147(7) 0.0046(6) 0.0043(6) 0.0022(6)
    N2A 0.0139(6) 0.0154(6) 0.0127(6) 0.0018(5) 0.0016(5) 0.0007(5)
    N1C 0.0192(7) 0.0173(7) 0.0176(7) -0.0042(5) 0.0040(5) 0.0051(5)
    C5A 0.0190(7) 0.0193(8) 0.0152(8) 0.0019(6) 0.0080(6) 0.0035(6)
    N3B 0.0182(6) 0.0166(7) 0.0153(7) 0.0011(5) 0.0053(5) 0.0034(5)
    C1B 0.0157(7) 0.0164(8) 0.0172(8) -0.0014(6) 0.0070(6) 0.0009(6)
    O2A 0.0270(6) 0.0226(6) 0.0164(6) -0.0036(5) 0.0056(5) 0.0055(5)
    C2B 0.0148(7) 0.0155(7) 0.0142(7) 0.0002(6) 0.0043(6) 0.0020(6)
    N3A 0.0170(6) 0.0171(7) 0.0142(6) 0.0032(5) 0.0053(5) 0.0022(5)
    C1A 0.0152(7) 0.0150(7) 0.0143(7) 0.0035(6) 0.0036(6) 0.0003(6)
    C4C 0.0173(7) 0.0226(8) 0.0161(8) 0.0035(6) 0.0025(6) 0.0002(6)
    N1B 0.0368(8) 0.0218(7) 0.0159(7) -0.0043(6) 0.0116(6) 0.0017(6)
    C3B 0.0166(7) 0.0163(8) 0.0157(8) 0.0008(6) 0.0048(6) 0.0027(6)
    C4A 0.0150(7) 0.0149(7) 0.0202(8) 0.0016(6) 0.0072(6) 0.0029(6)
_geom_special_details
;
All e.s.d.'s (except the e.s.d. in the dihedral angle between two l.s. planes)
are estimated using the full covariance matrix. The cell e.s.d.'s are taken
into account individually in the estimation of e.s.d.'s in distances, angles
and torsion angles; correlations between e.s.d.'s in cell parameters are only
used when they are defined by crystal symmetry. An approximate (isotropic)
treatment of cell e.s.d.'s is used for estimating e.s.d.'s involving l.s.
planes.
;
loop_
    _geom_bond_atom_site_label_1
    _geom_bond_atom_site_label_2
    _geom_bond_site_symmetry_2
    _geom_bond_distance
    _geom_bond_publ_flag
    Cl1 O4 . 1.4279(13) ?
    Cl1 O1 . 1.4362(13) ?
    Cl1 O3 . 1.4406(13) ?
    Cl1 O2 . 1.4528(12) ?
    C2A N3A . 1.317(2) ?
    C2A C3A . 1.439(2) ?
    C2A C1A . 1.504(2) ?
    O1A C1A . 1.3103(18) ?
    O1A H1A . 0.82 ?
    O1W H1W . 0.88(2) ?
    O1W H2W . 0.84(2) ?
    O2C C1C . 1.2524(19) ?
    N2C C4C . 1.345(2) ?
    N2C C3C . 1.353(2) ?
    N2C H2C . 0.86 ?
    N3C C2C . 1.314(2) ?
    N3C C5C . 1.350(2) ?
    O1B C1B . 1.2631(19) ?
    C5B N3B . 1.354(2) ?
    C5B C4B . 1.361(2) ?
    C5B H5B . 0.93 ?
    C5C C4C . 1.364(2) ?
    C5C H5C . 0.93 ?
    N1A C3A . 1.321(2) ?
    N1A H11A . 0.86 ?
    N1A H12A . 0.86 ?
    N2B C4B . 1.347(2) ?
    N2B C3B . 1.354(2) ?
    N2B H2B . 0.86 ?
    C1C O1C . 1.2553(19) ?
    C1C C2C . 1.516(2) ?
    C4B H4B . 0.93 ?
    C2C C3C . 1.442(2) ?
    C3C N1C . 1.321(2) ?
    O2B C1B . 1.2418(19) ?
    C3A N2A . 1.352(2) ?
    N2A C4A . 1.340(2) ?
    N2A H2A . 0.86 ?
    N1C H11C . 0.86 ?
    N1C H12C . 0.86 ?
    C5A N3A . 1.349(2) ?
    C5A C4A . 1.365(2) ?
    C5A H5A . 0.93 ?
    N3B C2B . 1.317(2) ?
    C1B C2B . 1.520(2) ?
    O2A C1A . 1.2112(19) ?
    C2B C3B . 1.432(2) ?
    C4C H4C . 0.93 ?
    N1B C3B . 1.321(2) ?
    N1B H11B . 0.86 ?
    N1B H12B . 0.86 ?
    C4A H4A . 0.93 ?
loop_
    _geom_angle_atom_site_label_1
    _geom_angle_atom_site_label_2
    _geom_angle_atom_site_label_3
    _geom_angle_site_symmetry_1
    _geom_angle_site_symmetry_3
    _geom_angle
    _geom_angle_publ_flag
    O4 Cl1 O1 . . 110.11(9) ?
    O4 Cl1 O3 . . 110.07(8) ?
    O1 Cl1 O3 . . 109.55(8) ?
    O4 Cl1 O2 . . 109.26(8) ?
    O1 Cl1 O2 . . 108.67(8) ?
    O3 Cl1 O2 . . 109.15(8) ?
    N3A C2A C3A . . 121.68(14) ?
    N3A C2A C1A . . 118.80(13) ?
    C3A C2A C1A . . 119.47(13) ?
    C1A O1A H1A . . 109.5 ?
    H1W O1W H2W . . 110(2) ?
    C4C N2C C3C . . 122.50(14) ?
    C4C N2C H2C . . 118.8 ?
    C3C N2C H2C . . 118.8 ?
    C2C N3C C5C . . 119.78(14) ?
    N3B C5B C4B . . 120.86(15) ?
    N3B C5B H5B . . 119.6 ?
    C4B C5B H5B . . 119.6 ?
    N3C C5C C4C . . 121.16(15) ?
    N3C C5C H5C . . 119.4 ?
    C4C C5C H5C . . 119.4 ?
    C3A N1A H11A . . 120 ?
    C3A N1A H12A . . 120 ?
    H11A N1A H12A . . 120 ?
    C4B N2B C3B . . 122.34(14) ?
    C4B N2B H2B . . 118.8 ?
    C3B N2B H2B . . 118.8 ?
    O2C C1C O1C . . 125.77(14) ?
    O2C C1C C2C . . 116.62(13) ?
    O1C C1C C2C . . 117.59(13) ?
    N2B C4B C5B . . 119.43(14) ?
    N2B C4B H4B . . 120.3 ?
    C5B C4B H4B . . 120.3 ?
    N3C C2C C3C . . 121.48(14) ?
    N3C C2C C1C . . 116.98(13) ?
    C3C C2C C1C . . 121.52(13) ?
    N1C C3C N2C . . 118.95(14) ?
    N1C C3C C2C . . 125.21(14) ?
    N2C C3C C2C . . 115.84(14) ?
    N1A C3A N2A . . 118.17(14) ?
    N1A C3A C2A . . 125.89(14) ?
    N2A C3A C2A . . 115.95(13) ?
    C4A N2A C3A . . 122.52(13) ?
    C4A N2A H2A . . 118.7 ?
    C3A N2A H2A . . 118.7 ?
    C3C N1C H11C . . 120 ?
    C3C N1C H12C . . 120 ?
    H11C N1C H12C . . 120 ?
    N3A C5A C4A . . 121.69(14) ?
    N3A C5A H5A . . 119.2 ?
    C4A C5A H5A . . 119.2 ?
    C2B N3B C5B . . 119.75(14) ?
    O2B C1B O1B . . 126.42(15) ?
    O2B C1B C2B . . 118.62(14) ?
    O1B C1B C2B . . 114.96(13) ?
    N3B C2B C3B . . 121.61(14) ?
    N3B C2B C1B . . 117.00(14) ?
    C3B C2B C1B . . 121.38(14) ?
    C2A N3A C5A . . 119.10(13) ?
    O2A C1A O1A . . 124.13(14) ?
    O2A C1A C2A . . 121.45(14) ?
    O1A C1A C2A . . 114.38(13) ?
    N2C C4C C5C . . 119.23(14) ?
    N2C C4C H4C . . 120.4 ?
    C5C C4C H4C . . 120.4 ?
    C3B N1B H11B . . 120 ?
    C3B N1B H12B . . 120 ?
    H11B N1B H12B . . 120 ?
    N1B C3B N2B . . 119.36(14) ?
    N1B C3B C2B . . 124.66(15) ?
    N2B C3B C2B . . 115.96(14) ?
    N2A C4A C5A . . 119.01(14) ?
    N2A C4A H4A . . 120.5 ?
    C5A C4A H4A . . 120.5 ?
loop_
    _geom_torsion_atom_site_label_1
    _geom_torsion_atom_site_label_2
    _geom_torsion_atom_site_label_3
    _geom_torsion_atom_site_label_4
    _geom_torsion_site_symmetry_1
    _geom_torsion_site_symmetry_2
    _geom_torsion_site_symmetry_3
    _geom_torsion_site_symmetry_4
    _geom_torsion
    _geom_torsion_publ_flag
    C2C N3C C5C C4C . . . . 0.2(2) ?
    C3B N2B C4B C5B . . . . -0.1(2) ?
    N3B C5B C4B N2B . . . . 1.2(2) ?
    C5C N3C C2C C3C . . . . 0.9(2) ?
    C5C N3C C2C C1C . . . . -177.26(14) ?
    O2C C1C C2C N3C . . . . 171.42(14) ?
    O1C C1C C2C N3C . . . . -6.8(2) ?
    O2C C1C C2C C3C . . . . -6.8(2) ?
    O1C C1C C2C C3C . . . . 175.03(14) ?
    C4C N2C C3C N1C . . . . -179.80(14) ?
    C4C N2C C3C C2C . . . . -0.2(2) ?
    N3C C2C C3C N1C . . . . 178.63(15) ?
    C1C C2C C3C N1C . . . . -3.3(2) ?
    N3C C2C C3C N2C . . . . -0.9(2) ?
    C1C C2C C3C N2C . . . . 177.19(13) ?
    N3A C2A C3A N1A . . . . -177.91(14) ?
    C1A C2A C3A N1A . . . . 4.8(2) ?
    N3A C2A C3A N2A . . . . 2.0(2) ?
    C1A C2A C3A N2A . . . . -175.33(12) ?
    N1A C3A N2A C4A . . . . 177.75(14) ?
    C2A C3A N2A C4A . . . . -2.1(2) ?
    C4B C5B N3B C2B . . . . -0.3(2) ?
    C5B N3B C2B C3B . . . . -1.6(2) ?
    C5B N3B C2B C1B . . . . 177.24(13) ?
    O2B C1B C2B N3B . . . . 150.06(15) ?
    O1B C1B C2B N3B . . . . -29.6(2) ?
    O2B C1B C2B C3B . . . . -31.1(2) ?
    O1B C1B C2B C3B . . . . 149.24(15) ?
    C3A C2A N3A C5A . . . . -0.3(2) ?
    C1A C2A N3A C5A . . . . 177.01(13) ?
    C4A C5A N3A C2A . . . . -1.3(2) ?
    N3A C2A C1A O2A . . . . -173.93(14) ?
    C3A C2A C1A O2A . . . . 3.5(2) ?
    N3A C2A C1A O1A . . . . 3.9(2) ?
    C3A C2A C1A O1A . . . . -178.67(13) ?
    C3C N2C C4C C5C . . . . 1.3(2) ?
    N3C C5C C4C N2C . . . . -1.3(2) ?
    C4B N2B C3B N1B . . . . 179.88(15) ?
    C4B N2B C3B C2B . . . . -1.7(2) ?
    N3B C2B C3B N1B . . . . -179.13(16) ?
    C1B C2B C3B N1B . . . . 2.1(2) ?
    N3B C2B C3B N2B . . . . 2.5(2) ?
    C1B C2B C3B N2B . . . . -176.22(13) ?
    C3A N2A C4A C5A . . . . 0.7(2) ?
    N3A C5A C4A N2A . . . . 1.1(2) ?
loop_
    _geom_hbond_atom_site_label_D
    _geom_hbond_atom_site_label_H
    _geom_hbond_atom_site_label_A
    _geom_hbond_site_symmetry_A
    _geom_hbond_distance_DH
    _geom_hbond_distance_HA
    _geom_hbond_distance_DA
    _geom_hbond_angle_DHA
    _geom_hbond_publ_flag
    O1A H1A O1W . 0.82 1.71 2.5258(18) 172 yes
    O1W H1W O1B 2_656 0.88(2) 1.92(2) 2.7873(19) 169(2) yes
    O1W H2W O2 . 0.84(2) 1.99(2) 2.8176(19) 172(2) yes
    O1W H1W N3B 2_656 0.88(2) 2.56(2) 3.052(2) 115.8(17) yes
    N2B H2B O1C . 0.86 1.92 2.6935(18) 149 yes
    N1C H11C O2B 1_665 0.86 2.11 2.958(2) 170 yes
    N2C H2C O1B 1_665 0.86 1.76 2.6156(19) 171 yes
    N2A H2A O2C 2_555 0.86 1.80 2.6536(17) 175 yes
    N1A H11A O1C 2_555 0.86 2.14 2.9340(19) 153 yes
    N1B H11B O1A . 0.86 2.26 2.916(2) 133 y
    N1B H11B O1C . 0.86 2.44 3.087(2) 133 y
    N1B H12B O2B . 0.86 2.21 2.814(2) 127 y
    N1A H12A O2A . 0.86 2.09 2.7038(19) 128 y
    N1C H12C O2C . 0.86 2.06 2.6734(19) 128 y
    N2B H2B N3C . 0.86 2.41 3.058(2) 132 yes
    N1B H12B N3A . 0.86 2.41 3.035(2) 130 yes
    N1A H12A N3B 1_554 0.86 2.44 3.152(2) 140 yes
    C4B H4B O1 1_556 0.93 2.41 3.267(2) 153 yes
    C4C H4C O3 2_766 0.93 2.45 3.350(2) 162 yes
    C5A H5A O2B . 0.93 2.58 3.336(2) 138 y
    C5B H5B O2 1_556 0.93 2.48 3.145(2) 129 y
    C5B H5B O2A 1_556 0.93 2.48 3.164(2) 130 y
_iucr_refine_instructions_details
;
TITL pyrazperchlorate in P -1
CELL  0.71073   8.1332  11.8163  11.8501   95.696  108.148  102.416
ZERR     2.00   0.0014   0.0024   0.0024    0.009    0.008    0.008
LATT   1
SFAC  C    H    N    O    CL
UNIT  30   36   18   22   2
MERG   2
OMIT     0   0   1
OMIT     0   1   0
FMAP   2
PLAN   20
ACTA
HTAB    2.00000
BOND   $H
CONF
L.S.   6
WGHT    0.037900    0.495000
FVAR       0.94993
CL1   5    0.690006    0.366626   -0.009287    11.00000    0.01646    0.01438 =
         0.01981    0.00173    0.00545    0.00210
O3    4    0.687589    0.430962    0.099758    11.00000    0.03709    0.02368 =
         0.01950   -0.00270    0.00688    0.00595
C2A   1    0.071224   -0.137345    0.050286    11.00000    0.01373    0.01423 =
         0.01359    0.00162    0.00334    0.00365
O2    4    0.621120    0.241437   -0.014365    11.00000    0.02899    0.01429 =
         0.02673    0.00160    0.00922   -0.00196
O1A   4    0.323768    0.009199    0.182813    11.00000    0.01934    0.02313 =
         0.01455    0.00108    0.00391   -0.00549
AFIX 147
H1A   2    0.404865    0.066117    0.186939    11.00000   -1.50000
AFIX   0
O1W   4    0.555915    0.196174    0.198951    11.00000    0.01957    0.02257 =
         0.02023    0.00462    0.00469   -0.00050
AFIX   2
H1W   2    0.662903    0.209443    0.254010    11.00000   -1.50000
H2W   2    0.565668    0.205195    0.131541    11.00000   -1.50000
AFIX   0
O2C   4    0.406780    0.397841    0.296299    11.00000    0.02071    0.01581 =
         0.01407    0.00310    0.00194    0.00027
N2C   3    0.884892    0.539574    0.585814    11.00000    0.01423    0.01467 =
         0.01869    0.00123    0.00499   -0.00120
AFIX  43
H2C   2    0.965092    0.601305    0.587956    11.00000   -1.20000
AFIX   0
O1    4    0.577055    0.401332   -0.112198    11.00000    0.03663    0.02922 =
         0.02080    0.00568    0.00327    0.01246
N3C   3    0.635983    0.342839    0.581678    11.00000    0.01713    0.01694 =
         0.01711    0.00384    0.00524    0.00185
O1B   4    0.118246   -0.260885    0.610363    11.00000    0.02558    0.01602 =
         0.02060    0.00496    0.00229   -0.00396
C5B   1    0.319633    0.086072    0.751591    11.00000    0.02137    0.01670 =
         0.01336    0.00043    0.00444    0.00130
AFIX  43
H5B   2    0.342570    0.112315    0.832984    11.00000   -1.20000
AFIX   0
C5C   1    0.783121    0.388920    0.680694    11.00000    0.01841    0.02327 =
         0.01565    0.00623    0.00355    0.00374
AFIX  43
H5C   2    0.799780    0.352313    0.747837    11.00000   -1.20000
AFIX   0
O4    4    0.868935    0.388805   -0.010697    11.00000    0.02083    0.02767 =
         0.06304    0.00964    0.02037    0.00455
N1A   3   -0.016420   -0.168062   -0.170832    11.00000    0.02051    0.02323 =
         0.01262    0.00164    0.00256   -0.00405
AFIX  93
H11A  2   -0.090878   -0.206245   -0.239826    11.00000   -1.20000
H12A  2    0.074801   -0.113201   -0.167084    11.00000   -1.20000
AFIX   0
N2B   3    0.345579    0.123459    0.566908    11.00000    0.02015    0.01441 =
         0.01803    0.00581    0.00843   -0.00016
AFIX  43
H2B   2    0.385228    0.171484    0.525654    11.00000   -1.20000
AFIX   0
C1C   1    0.439575    0.340736    0.380551    11.00000    0.01669    0.01459 =
         0.01366    0.00063    0.00574    0.00040
C4B   1    0.381716    0.161131    0.685297    11.00000    0.02057    0.01362 =
         0.01713   -0.00106    0.00454   -0.00046
AFIX  43
H4B   2    0.448511    0.237767    0.721386    11.00000   -1.20000
AFIX   0
C2C   1    0.611731    0.393873    0.486347    11.00000    0.01515    0.01262 =
         0.01539    0.00147    0.00577    0.00109
C3C   1    0.740581    0.497820    0.483890    11.00000    0.01557    0.01308 =
         0.01555    0.00033    0.00628    0.00169
O2B   4   -0.006003   -0.220208    0.427490    11.00000    0.02626    0.02096 =
         0.01557    0.00061    0.00312   -0.00514
O1C   4    0.340564    0.245604    0.386195    11.00000    0.02210    0.01858 =
         0.01650    0.00361    0.00291   -0.00658
C3A   1   -0.042161   -0.193672   -0.070644    11.00000    0.01481    0.01526 =
         0.01465    0.00215    0.00427    0.00460
N2A   3   -0.187135   -0.280478   -0.080429    11.00000    0.01390    0.01541 =
         0.01274    0.00073    0.00157    0.00185
AFIX  43
H2A   2   -0.260233   -0.314626   -0.151264    11.00000   -1.20000
AFIX   0
N1C   3    0.727905    0.552925    0.391092    11.00000    0.01918    0.01733 =
         0.01759    0.00509    0.00400   -0.00421
AFIX  93
H11C  2    0.810637    0.614334    0.396068    11.00000   -1.20000
H12C  2    0.636919    0.527399    0.325689    11.00000   -1.20000
AFIX   0
C5A   1   -0.106819   -0.260644    0.128680    11.00000    0.01903    0.01934 =
         0.01516    0.00353    0.00795    0.00187
AFIX  43
H5A   2   -0.129121   -0.285652    0.195731    11.00000   -1.20000
AFIX   0
N3B   3    0.224879   -0.026346    0.700594    11.00000    0.01821    0.01662 =
         0.01526    0.00336    0.00532    0.00106
C1B   1    0.091935   -0.192306    0.535179    11.00000    0.01567    0.01638 =
         0.01725    0.00087    0.00699   -0.00144
O2A   4    0.255391    0.006948   -0.014828    11.00000    0.02703    0.02259 =
         0.01640    0.00547    0.00562   -0.00365
C2B   1    0.191395   -0.063679    0.585209    11.00000    0.01477    0.01551 =
         0.01415    0.00204    0.00435    0.00022
N3A   3    0.037886   -0.171209    0.145276    11.00000    0.01697    0.01713 =
         0.01422    0.00217    0.00527    0.00316
C1A   1    0.227447   -0.033759    0.069334    11.00000    0.01516    0.01499 =
         0.01427    0.00028    0.00356    0.00350
C4C   1    0.907732    0.488210    0.683960    11.00000    0.01726    0.02258 =
         0.01611    0.00023    0.00246    0.00346
AFIX  43
H4C   2    1.007326    0.520029    0.753233    11.00000   -1.20000
AFIX   0
N1B   3    0.218082   -0.018664    0.394183    11.00000    0.03676    0.02176 =
         0.01589    0.00175    0.01155   -0.00435
AFIX  93
H11B  2    0.259067    0.031082    0.354932    11.00000   -1.20000
H12B  2    0.156912   -0.088837    0.357660    11.00000   -1.20000
AFIX   0
C3B   1    0.249091    0.012715    0.510596    11.00000    0.01658    0.01635 =
         0.01572    0.00270    0.00481    0.00084
C4A   1   -0.221324   -0.315363    0.016009    11.00000    0.01502    0.01491 =
         0.02017    0.00294    0.00717    0.00163
AFIX  43
H4A   2   -0.321572   -0.375953    0.006321    11.00000   -1.20000
HKLF    4
REM  import in P -1
REM R1 =  0.0381 for   4165 Fo > 4sig(Fo)  and  0.0431 for all   4705 data
REM    332 parameters refined using      0 restraints
END
WGHT      0.0377      0.4961
REM Highest difference peak  0.388,  deepest hole -0.477,  1-sigma level  0.061
Q1    1   0.1436 -0.0857  0.0562  11.00000  0.05    0.39
Q2    1   0.2199 -0.0340  0.5462  11.00000  0.05    0.37
Q3    1   0.6702  0.4450  0.4798  11.00000  0.05    0.36
Q4    1   0.1498 -0.1216  0.5607  11.00000  0.05    0.36
Q5    1   0.0213 -0.1648 -0.0057  11.00000  0.05    0.34
Q6    1   0.5351  0.3692  0.4308  11.00000  0.05    0.32
Q7    1  -0.1319 -0.2278 -0.0748  11.00000  0.05    0.30
Q8    1   0.8718  0.4262  0.6728  11.00000  0.05    0.27
Q9    1   0.3100  0.0643  0.5455  11.00000  0.05    0.24
Q10   1   0.1811 -0.0385  0.6360  11.00000  0.05    0.22
Q11   1   0.6189  0.2970 -0.0170  11.00000  0.05    0.22
Q12   1   0.7578  0.2481 -0.0983  11.00000  0.05    0.22
Q13   1   0.0586 -0.3376  0.5796  11.00000  0.05    0.22
Q14   1  -0.1318 -0.3040  0.0730  11.00000  0.05    0.22
Q15   1   0.0393 -0.1364  0.0936  11.00000  0.05    0.22
Q16   1  -0.1882 -0.2682  0.0798  11.00000  0.05    0.21
Q17   1  -0.0241 -0.2828  0.5174  11.00000  0.05    0.21
Q18   1   0.6874  0.4319 -0.1139  11.00000  0.05    0.20
Q19   1   0.5492  0.2614  0.0197  11.00000  0.05    0.20
Q20   1   0.4832  0.4156  0.2509  11.00000  0.05    0.20
;
