# Supplementary material for: 2-Amino-3-carb­oxy­pyrazin-1-ium perchlorate bis­(2-amino­pyrazin-1-ium-3-carboxyl­ate) monohydrate
Source: Acta Crystallogr Sect E Struct Rep Online. 2012 May 12;68(Pt 6):o1714–5. doi: 10.1107/S1600536812021071 (PMC3379306; doi:10.1107/S1600536812021071)
Supplement: Supplementary file 2 [file e-68-o1714-Isup2.hkl]

#
# h,k,l, Fc-squared, Fo-squared, sigma(Fo-squared) and status flag
#
data_I
_shelx_title ' import in P -1'
_shelx_refln_list_code          4
_shelx_F_calc_maximum       97.24
_exptl_crystal_F_000       552.00
_reflns_d_resolution_high  0.7692
 
loop_
 _symmetry_equiv_pos_as_xyz
 'x, y, z'
 '-x, -y, -z'
 
_cell_length_a     8.1332
_cell_length_b    11.8163
_cell_length_c    11.8501
_cell_angle_alpha  95.696
_cell_angle_beta  108.148
_cell_angle_gamma 102.416
 
_shelx_F_squared_multiplier     1.000
 
loop_
 _refln_index_h
 _refln_index_k
 _refln_index_l
 _refln_F_squared_calc
 _refln_F_squared_meas
 _refln_F_squared_sigma
 _refln_observed_status
   1   0   0       26.38       11.54      1.51 o
   2   0   0     4492.95     4026.65    116.20 o
   3   0   0     3795.01     3581.97    106.38 o
   4   0   0      204.66      212.47      8.06 o
   5   0   0        4.80        7.95      2.25 o
   6   0   0       69.32       61.70      4.85 o
   7   0   0        4.94        6.37      1.36 o
   8   0   0        5.12        5.76      1.74 o
   9   0   0      352.56      386.08     21.73 o
  -9   1   0       98.70       88.94      5.31 o
  -8   1   0        2.44        5.74      1.70 o
  -7   1   0      330.11      313.26     12.99 o
  -6   1   0      357.64      344.46     13.85 o
  -5   1   0      430.73      431.17     16.74 o
  -4   1   0      958.81      989.99     45.57 o
  -3   1   0      260.16      283.99     13.54 o
  -2   1   0      289.42      348.27     10.79 o
  -1   1   0      107.93      117.87      6.10 o
   1   1   0     2337.91     2446.97     71.84 o
   2   1   0      156.58      165.26      5.84 o
   3   1   0      451.73      562.04     17.75 o
   4   1   0     1595.41     1677.26     54.28 o
   5   1   0      336.94      363.23     17.13 o
   6   1   0       65.14       66.74      4.23 o
   7   1   0      503.11      457.91     21.39 o
   8   1   0        0.16       -1.11      1.11 o
   9   1   0        7.53        9.01      2.55 o
  -9   2   0        1.16        0.90      1.26 o
  -8   2   0       50.66       42.43      3.51 o
  -7   2   0       99.42      101.10      5.86 o
  -6   2   0      715.45      672.27     22.40 o
  -5   2   0     2441.13     2527.46     81.59 o
  -4   2   0     5557.35     5632.85    164.61 o
  -3   2   0      341.91      334.79      9.38 o
  -1   2   0      616.95      580.58     14.38 o
   0   2   0       17.85       10.60      1.40 o
   1   2   0     3605.99     3740.73    108.21 o
   2   2   0     1031.99     1137.69     31.06 o
   3   2   0       73.15       83.41      2.90 o
   4   2   0       27.97       20.45      1.90 o
   5   2   0      397.90      375.25     14.66 o
   6   2   0      121.36      113.24      6.85 o
   7   2   0      129.85      137.94     11.22 o
   8   2   0        0.00        0.53      1.21 o
   9   2   0        4.46        3.83      2.37 o
  -9   3   0      361.49      385.32     17.41 o
  -8   3   0        3.81        2.60      1.30 o
  -7   3   0      320.64      327.95     12.43 o
  -6   3   0       29.90       33.75      2.52 o
  -5   3   0       55.55       75.28      3.21 o
  -4   3   0      166.50      184.90      5.79 o
  -3   3   0       41.12       50.59      2.64 o
   0   3   0      836.27      755.56     22.20 o
   1   3   0      153.73      133.53      4.79 o
   2   3   0     5214.91     5005.76    153.37 o
   3   3   0     1677.58     1850.34     54.51 o
   4   3   0       66.96       69.69      3.90 o
   5   3   0       13.23       13.43      1.34 o
   6   3   0      134.95      133.24      6.92 o
   7   3   0      108.49      109.44      9.81 o
   8   3   0      137.24      135.41      8.33 o
 -10   4   0       13.95       16.61      3.35 o
  -9   4   0        0.00        0.19      1.25 o
  -8   4   0      206.00      200.48     11.26 o
  -7   4   0        8.48        7.90      1.27 o
  -6   4   0      701.99      706.40     20.45 o
  -5   4   0       33.26       30.86      1.86 o
  -4   4   0      396.39      466.43     14.40 o
  -3   4   0      140.14      143.72      4.80 o
  -2   4   0     1983.93     2147.71     51.82 o
  -1   4   0     2317.21     2303.81     58.81 o
   0   4   0      280.41      313.58      9.15 o
   1   4   0     1145.64     1207.95     34.06 o
   2   4   0      256.22      293.73     10.26 o
   3   4   0     1098.59     1133.14     34.88 o
   4   4   0      446.70      443.36     14.56 o
   5   4   0       46.66       40.80      2.52 o
   6   4   0        2.60        3.42      1.20 o
   7   4   0      142.76      156.35      8.94 o
   8   4   0      532.18      539.87     29.36 o
  -9   5   0        5.99        9.50      2.07 o
  -8   5   0        4.86        3.69      1.47 o
  -7   5   0      445.43      444.12     17.88 o
  -6   5   0      687.08      690.57     24.19 o
  -5   5   0       83.11       84.53      3.91 o
  -4   5   0     2717.95     2847.15     84.27 o
  -3   5   0      768.83      760.02     19.52 o
  -2   5   0       56.19       62.64      1.94 o
  -1   5   0        7.15       20.55      1.71 o
   0   5   0     8126.71     7484.59    237.58 o
   1   5   0      935.46      840.09     23.92 o
   2   5   0       29.14       19.79      1.50 o
   3   5   0      589.24      564.11     19.03 o
   4   5   0      379.55      357.04     12.76 o
   5   5   0      283.43      267.11     17.71 o
   6   5   0      112.94      114.86      6.99 o
   7   5   0        0.85        2.50      1.47 o
   8   5   0        1.47        1.47      3.63 o
  -9   6   0       63.36       65.83      4.69 o
  -8   6   0      129.32      132.25      7.00 o
  -7   6   0       93.84       96.08      4.56 o
  -6   6   0       57.89       62.69      3.38 o
  -5   6   0       83.47       74.58      3.49 o
  -4   6   0     2772.70     2896.98     85.55 o
  -3   6   0      521.39      518.59     14.27 o
  -2   6   0        0.06        0.64      0.36 o
  -1   6   0     2265.03     2279.87     63.62 o
   0   6   0      195.52      177.38      5.42 o
   1   6   0     4917.61     5506.39    167.22 o
   2   6   0      122.02      122.11      8.29 o
   3   6   0       10.00       10.27      1.23 o
   4   6   0      492.83      535.26     17.67 o
   5   6   0       53.76       43.36      5.84 o
   6   6   0      189.29      200.10     10.74 o
   7   6   0       11.81       18.41      3.01 o
  -9   7   0        2.21        2.56      1.57 o
  -8   7   0      427.77      400.26     15.72 o
  -7   7   0      244.31      235.05      8.84 o
  -6   7   0      431.72      432.25     14.06 o
  -5   7   0       22.02       24.96      2.37 o
  -4   7   0       13.04        9.33      1.16 o
  -3   7   0       24.66       22.68      1.97 o
  -2   7   0      219.29      223.34      7.52 o
  -1   7   0      328.33      312.98     11.21 o
   0   7   0        0.76        4.00      0.83 o
   1   7   0       12.38       12.07      1.19 o
   2   7   0      319.70      313.57     14.04 o
   3   7   0      181.73      176.72      6.90 o
   4   7   0        0.93        0.97      0.92 o
   5   7   0       33.20       28.78      3.41 o
   6   7   0        0.56        0.64      1.36 o
   7   7   0        0.39        0.83      1.93 o
  -9   8   0        0.35        0.06      1.33 o
  -8   8   0       69.18       55.65      4.29 o
  -7   8   0        0.34       -0.24      1.04 o
  -6   8   0        1.55        0.94      1.05 o
  -5   8   0      828.76      833.95     25.80 o
  -4   8   0      174.18      168.72      6.14 o
  -3   8   0      278.31      274.12     10.83 o
  -2   8   0     2030.70     1996.78     65.70 o
  -1   8   0      298.25      338.46     16.50 o
   0   8   0     1482.57     1589.91     52.46 o
   1   8   0       53.15       57.54      2.99 o
   2   8   0       67.85       78.39      4.52 o
   3   8   0      184.69      164.27      7.04 o
   4   8   0      332.26      305.32     12.17 o
   5   8   0       18.83       17.10      2.77 o
   6   8   0        0.62        1.15      1.55 o
  -9   9   0      134.04      134.23      7.41 o
  -8   9   0        6.15        4.50      1.70 o
  -7   9   0       53.55       50.22      3.70 o
  -6   9   0       24.38       21.27      2.32 o
  -5   9   0      174.36      168.73      7.07 o
  -4   9   0        1.56        1.88      1.20 o
  -3   9   0      871.70      722.07     34.34 o
  -2   9   0      241.06      244.59      9.99 o
  -1   9   0      721.09      703.60     25.62 o
   0   9   0       75.67       80.79      7.57 o
   1   9   0        1.74        2.82      0.80 o
   2   9   0       35.93       32.50      2.38 o
   3   9   0        2.15        2.02      1.05 o
   4   9   0      255.09      249.48     18.80 o
   5   9   0       30.10       23.54      3.33 o
   6   9   0       99.96      123.87      8.52 o
  -9  10   0        7.11        4.43      2.55 o
  -8  10   0        2.92        2.81      1.69 o
  -7  10   0       90.35       90.75      5.24 o
  -6  10   0      633.82      681.96     24.06 o
  -5  10   0      112.80      125.43      6.91 o
  -4  10   0      480.90      460.92     18.94 o
  -3  10   0      156.88      154.29      7.06 o
  -2  10   0        2.65        3.74      1.24 o
  -1  10   0       67.10       67.85      4.21 o
   0  10   0       11.35       10.93      2.35 o
   1  10   0       81.27       83.60      4.24 o
   2  10   0       50.25       55.53      3.57 o
   3  10   0       29.82       31.52      3.00 o
   4  10   0        0.14        0.99      1.46 o
   5  10   0       73.79       67.04      6.48 o
  -8  11   0        7.20        6.70      2.88 o
  -7  11   0      250.15      229.92     12.12 o
  -6  11   0      354.63      345.62     15.32 o
  -5  11   0      948.10      919.41     37.24 o
  -4  11   0      102.93      101.13      6.66 o
  -3  11   0       42.50       49.95      7.54 o
  -2  11   0      149.80      149.60      8.42 o
  -1  11   0        1.63        0.23      0.95 o
   0  11   0      232.68      234.35     15.49 o
   1  11   0       72.16       79.88      6.62 o
   2  11   0       90.91      104.91      8.10 o
   3  11   0       64.01       62.34      9.59 o
   4  11   0       24.38       26.93      6.41 o
  -8  12   0      170.31      148.77     12.38 o
  -7  12   0       11.95       20.64      4.04 o
  -6  12   0        3.65        4.82      2.15 o
  -5  12   0       81.09       90.50     11.70 o
  -4  12   0       61.95       60.83      6.64 o
  -3  12   0      123.09      116.49      9.78 o
  -2  12   0      158.86      154.41     13.80 o
  -1  12   0       64.83       60.99     10.64 o
   0  12   0       26.06       21.84      4.04 o
   1  12   0        9.77        8.93      3.00 o
   2  12   0        5.68        7.81      3.16 o
   3  12   0        6.30        4.50      3.71 o
  -7  13   0      156.90      195.77     19.13 o
  -6  13   0       51.21       60.70      7.18 o
  -5  13   0        5.38        3.57      2.53 o
  -4  13   0      157.13      154.06     21.53 o
  -3  13   0        0.30        2.68      2.31 o
  -2  13   0      277.04      287.72     17.72 o
  -1  13   0       36.15       39.52      5.53 o
   0  13   0        4.61        6.85      2.65 o
   1  13   0       86.70       89.14      8.64 o
   2  13   0       49.77       29.73      7.19 o
  -6  14   0       57.37       55.79     11.23 o
  -5  14   0      108.74      103.96     10.02 o
  -4  14   0       53.64       52.98      6.70 o
  -3  14   0      136.32      146.09     29.43 o
  -2  14   0       38.82       31.12      5.12 o
  -1  14   0        0.11        3.78      4.08 o
   0  14   0       13.62       10.88      3.47 o
   1  14   0        7.82        6.05      4.27 o
  -4  15   0      291.25      282.02     18.37 o
  -3  15   0      158.46      168.16     14.09 o
  -2  15   0      128.48      140.04     12.27 o
  -1  15   0        6.80        8.42      3.45 o
   1 -15   1       40.13       53.63      7.14 o
   2 -15   1       34.36       32.14      5.50 o
   3 -15   1      142.50      125.38     11.34 o
   4 -15   1      160.14      161.73     26.97 o
  -1 -14   1       56.76       72.26     11.33 o
   0 -14   1        2.77        0.36      2.29 o
   1 -14   1      120.02      130.56     11.24 o
   2 -14   1      112.77      117.77     17.92 o
   3 -14   1       54.51       57.90      7.02 o
   4 -14   1      506.10      474.00     62.13 o
   5 -14   1       54.16       43.05      6.22 o
   6 -14   1      114.28      130.60     11.57 o
  -3 -13   1      193.43      146.91     16.83 o
  -2 -13   1        6.50        9.67      4.80 o
  -1 -13   1      163.72      144.72     11.10 o
   0 -13   1       16.33       23.45      4.33 o
   1 -13   1       11.61       15.08      3.51 o
   2 -13   1       56.82       51.53      6.46 o
   3 -13   1        4.47        4.29      4.41 o
   4 -13   1      211.78      230.57     15.05 o
   5 -13   1       55.24       54.88      6.67 o
   6 -13   1       38.38       38.46      5.80 o
   7 -13   1       40.61       50.31      9.40 o
  -4 -12   1        3.38        2.47      4.04 o
  -3 -12   1      180.40      188.44     17.93 o
  -2 -12   1       26.88       14.00      3.33 o
  -1 -12   1      104.44      104.14      8.98 o
   0 -12   1        0.64       -0.47      3.10 o
   1 -12   1       10.65       11.41      5.62 o
   2 -12   1      885.35      835.97     43.93 o
   3 -12   1      120.30      110.69     18.91 o
   4 -12   1        0.22        0.36      1.36 o
   5 -12   1        2.30        2.32      1.67 o
   6 -12   1        1.42       -0.87      1.53 o
   7 -12   1      102.76      122.60     10.66 o
  -5 -11   1       73.38       87.20      9.52 o
  -4 -11   1       10.68        7.78      4.30 o
  -3 -11   1      211.85      184.90     14.15 o
  -2 -11   1       60.48       44.41      4.71 o
  -1 -11   1      236.75      209.66      9.07 o
   0 -11   1      201.68      204.74      8.98 o
   1 -11   1        7.29       11.14      1.77 o
   2 -11   1      216.48      208.63     10.71 o
   3 -11   1      714.31      657.72     46.78 o
   4 -11   1       14.38       14.01      2.22 o
   5 -11   1       30.42       29.00      3.24 o
   6 -11   1      182.19      190.81     10.38 o
   7 -11   1        2.72        4.14      2.76 o
   8 -11   1       42.06       39.35     11.09 o
  -5 -10   1        9.07        7.09      3.13 o
  -4 -10   1      120.14      135.31      8.19 o
  -3 -10   1       13.95       16.02      2.12 o
  -2 -10   1       22.77       18.42      2.57 o
  -1 -10   1        0.18        0.97      1.03 o
   0 -10   1       17.63       19.52      2.14 o
   1 -10   1      185.30      186.66      8.18 o
   2 -10   1      161.71      160.96      8.63 o
   3 -10   1      240.62      224.23     10.06 o
   4 -10   1       10.63       10.61      2.28 o
   5 -10   1       32.09       31.49      2.70 o
   6 -10   1       95.29       87.78      5.13 o
   7 -10   1      131.18      135.07      6.49 o
   8 -10   1        5.64        4.19      2.08 o
  -6  -9   1       17.49       21.79      3.30 o
  -5  -9   1      169.93      156.88     13.32 o
  -4  -9   1      148.74      136.78     10.69 o
  -3  -9   1        0.15        1.75      1.02 o
  -2  -9   1      482.68      459.73     21.37 o
  -1  -9   1      106.40      105.64      7.66 o
   0  -9   1      347.32      354.11     14.74 o
   1  -9   1      625.07      606.48     22.20 o
   2  -9   1       57.58       55.26      6.59 o
   3  -9   1        0.32       -0.03      0.89 o
   4  -9   1      282.62      282.34     10.62 o
   5  -9   1      143.70      131.53      9.00 o
   6  -9   1        3.95        2.10      1.22 o
   7  -9   1       91.09      102.68      5.72 o
   8  -9   1      107.84      103.81      6.56 o
   9  -9   1        0.76        0.16      1.77 o
  -7  -8   1       69.51       66.09      8.92 o
  -6  -8   1      150.76      152.57      9.05 o
  -5  -8   1      172.27      154.13      9.95 o
  -4  -8   1       61.23       52.65      4.90 o
  -3  -8   1      156.21      164.28      6.32 o
  -2  -8   1      726.42      800.65     25.36 o
  -1  -8   1       47.89       45.37      3.38 o
   0  -8   1      154.39      145.34      8.36 o
   1  -8   1       37.68       41.04      2.72 o
   2  -8   1       12.46       13.24      1.61 o
   3  -8   1       89.14       86.19      6.64 o
   4  -8   1       65.61       84.36      4.14 o
   5  -8   1      503.33      521.11     16.65 o
   6  -8   1       43.51       43.84      3.20 o
   7  -8   1       90.69       88.10      4.87 o
   8  -8   1       14.06       12.06      2.18 o
   9  -8   1        0.14        1.37      1.68 o
  -7  -7   1        1.53        5.23      2.32 o
  -6  -7   1       46.90       53.86      4.84 o
  -5  -7   1      336.15      336.15     14.08 o
  -4  -7   1        0.03       -0.60      0.77 o
  -3  -7   1      206.72      218.00      8.60 o
  -2  -7   1      574.16      555.76     17.83 o
  -1  -7   1        5.01        4.89      1.29 o
   0  -7   1      493.52      541.47     17.57 o
   1  -7   1     1547.27     1540.17    103.00 o
   2  -7   1       10.27       16.38      1.63 o
   3  -7   1       79.05       82.37      3.42 o
   4  -7   1      923.59      939.32     28.59 o
   5  -7   1        0.55        1.71      0.84 o
   6  -7   1        0.51        1.47      2.13 o
   7  -7   1       14.70       16.81      2.79 o
   8  -7   1       44.84       41.73      3.64 o
   9  -7   1       77.58       75.10      5.29 o
  -8  -6   1       56.69       67.42      6.59 o
  -7  -6   1      292.52      288.54     14.85 o
  -6  -6   1      165.52      176.95      9.68 o
  -5  -6   1       40.28       39.15      2.86 o
  -4  -6   1      674.86      661.41     22.43 o
  -3  -6   1      105.08      122.51      5.03 o
  -2  -6   1      213.40      255.71     12.66 o
  -1  -6   1      555.42      562.47     23.19 o
   0  -6   1      275.61      276.92     11.64 o
   1  -6   1      370.61      370.06     14.77 o
   2  -6   1       34.13       40.98      2.76 o
   3  -6   1      621.67      611.03     23.81 o
   4  -6   1       35.69       40.25      2.40 o
   5  -6   1        0.45        1.04      0.77 o
   6  -6   1      577.23      565.29     19.08 o
   7  -6   1      300.64      262.26     10.60 o
   8  -6   1      110.15       98.45      6.51 o
   9  -6   1       24.21       23.97      3.23 o
  -8  -5   1        4.79        4.75      2.09 o
  -7  -5   1       41.79       47.33      4.24 o
  -6  -5   1      880.06      886.37     49.77 o
  -5  -5   1      571.56      520.57     16.82 o
  -4  -5   1      208.73      192.53      7.25 o
  -3  -5   1      275.59      307.83     10.70 o
  -2  -5   1     2554.94     2669.88     98.30 o
  -1  -5   1       53.53       29.35      2.56 o
   0  -5   1     2873.57     2976.01     86.32 o
   1  -5   1      859.34      895.53     23.10 o
   2  -5   1      127.20      181.49      5.52 o
   3  -5   1      635.11      662.41     24.82 o
   4  -5   1      764.60      715.22     21.73 o
   5  -5   1      330.42      317.77     12.23 o
   6  -5   1       49.79       51.04      2.78 o
   7  -5   1      157.92      153.98      6.48 o
   8  -5   1       76.15       75.40      5.56 o
   9  -5   1      141.15      136.50      7.97 o
  -8  -4   1        2.11        2.42      1.79 o
  -7  -4   1       64.11       66.22      4.96 o
  -6  -4   1       67.27       65.45      3.84 o
  -5  -4   1      505.63      467.91     18.50 o
  -4  -4   1      463.46      449.06     16.25 o
  -3  -4   1      635.76      613.63     19.40 o
  -2  -4   1      195.02      264.59      7.37 o
  -1  -4   1     5286.18     4979.18    132.55 o
   0  -4   1     1967.29     1928.04     56.74 o
   1  -4   1      165.32      203.95      6.68 o
   2  -4   1       33.57       36.24      2.62 o
   3  -4   1        2.50        2.82      0.78 o
   4  -4   1     1373.21     1335.00     43.96 o
   5  -4   1     2674.19     2499.56     76.12 o
   6  -4   1       32.57       24.93      2.05 o
   7  -4   1      663.25      653.45     23.68 o
   8  -4   1      169.28      163.37      8.52 o
   9  -4   1       90.48       98.73      6.35 o
  -9  -3   1       21.57       27.89      3.68 o
  -8  -3   1        2.62        3.30      1.33 o
  -7  -3   1      198.33      189.39      9.79 o
  -6  -3   1      724.49      704.97     23.77 o
  -5  -3   1      559.08      565.54     25.96 o
  -4  -3   1       17.16       12.70      1.47 o
  -3  -3   1      162.73      114.11      4.11 o
  -2  -3   1     2947.28     2779.22     74.07 o
  -1  -3   1     7189.55     5565.45    520.37 o
   0  -3   1      164.89      139.91      7.84 o
   1  -3   1     4996.60     4576.95    146.13 o
   2  -3   1       72.05       90.79      3.42 o
   3  -3   1        5.19        1.00      0.49 o
   4  -3   1        9.28        5.96      0.93 o
   5  -3   1      251.95      262.49     10.49 o
   6  -3   1      933.27      888.18     29.39 o
   7  -3   1       54.38       48.83      3.66 o
   8  -3   1       44.13       45.93      4.44 o
   9  -3   1      181.09      200.00     10.03 o
  -9  -2   1      306.35      312.62     17.95 o
  -8  -2   1      181.52      175.87      9.42 o
  -7  -2   1      309.06      270.57     26.26 o
  -6  -2   1      727.36      691.21     28.91 o
  -5  -2   1       98.03      103.85      3.94 o
  -4  -2   1      157.46      137.57      4.58 o
  -3  -2   1     1694.96     1856.64     64.18 o
  -2  -2   1      444.82      437.51     13.78 o
  -1  -2   1      430.21      421.12     12.45 o
   0  -2   1     1598.38     1383.44     44.38 o
   1  -2   1      320.73      376.39     15.36 o
   2  -2   1       54.21       41.83      1.82 o
   3  -2   1     1016.05     1092.21     32.43 o
   4  -2   1      662.94      597.02     19.98 o
   5  -2   1       49.04       39.30      2.50 o
   6  -2   1       77.46       86.18      4.46 o
   7  -2   1      683.61      677.28     43.56 o
   8  -2   1      252.16      247.86     13.12 o
   9  -2   1        6.05        6.73      1.91 o
  -9  -1   1        0.09        3.13      2.74 o
  -8  -1   1      294.22      281.17     13.88 o
  -7  -1   1      581.64      569.77     24.02 o
  -6  -1   1     1254.99     1226.09     44.41 o
  -5  -1   1        8.15        6.67      1.22 o
  -4  -1   1     2484.14     2534.22     70.68 o
  -3  -1   1      505.88      482.42     13.27 o
  -2  -1   1      777.91      815.89     22.05 o
  -1  -1   1        6.35        2.41      0.58 o
   1  -1   1        3.72       -0.14      0.41 o
   2  -1   1     9455.04    11081.87   1034.39 o
   3  -1   1       30.75       32.06      2.82 o
   4  -1   1     1394.89     1501.60     46.69 o
   5  -1   1       82.15       78.97      3.70 o
   6  -1   1       26.02       24.67      2.02 o
   7  -1   1      204.71      208.01      9.25 o
   8  -1   1       11.24        9.67      2.21 o
   9  -1   1       21.87       26.57      5.76 o
  -9   0   1       13.30        7.81      2.09 o
  -8   0   1      396.03      404.60     16.86 o
  -7   0   1      190.95      206.59     10.38 o
  -6   0   1      671.13      695.36     23.27 o
  -5   0   1      111.07       97.98      5.66 o
  -4   0   1      162.59      148.84      4.54 o
  -3   0   1     1185.43     1094.97     31.48 o
  -2   0   1        0.68        4.16      0.32 o
  -1   0   1      212.50      169.65     12.47 o
   1   0   1       43.52       46.02      1.94 o
   2   0   1       66.10       31.99      1.37 o
   3   0   1       41.00       60.01      2.70 o
   4   0   1      108.87      110.39      7.44 o
   5   0   1      350.48      337.79     11.36 o
   6   0   1       30.33       23.06      1.85 o
   7   0   1        5.49        3.95      1.29 o
   8   0   1      551.19      522.29     28.35 o
   9   0   1        0.11        5.88      2.36 o
 -10   1   1      114.18      120.02      9.93 o
  -9   1   1        6.50        7.13      1.39 o
  -8   1   1      348.31      345.70     16.79 o
  -7   1   1      171.21      170.35      6.04 o
  -6   1   1       79.87       80.38      3.24 o
  -5   1   1       66.99       65.26      2.86 o
  -4   1   1      174.87      187.81      8.31 o
  -3   1   1      622.89      566.51     15.01 o
  -1   1   1      515.55      523.21     17.49 o
   0   1   1       81.94       88.82      4.76 o
   1   1   1     3954.80     4278.96    142.44 o
   2   1   1     3365.31     3365.18    107.24 o
   3   1   1     2137.48     2231.80     62.27 o
   4   1   1       21.92       22.09      1.90 o
   5   1   1        0.06        0.27      0.61 o
   6   1   1      778.01      777.33     26.38 o
   7   1   1       31.61       33.65      3.56 o
   8   1   1      264.22      307.92     20.19 o
   9   1   1      244.01      273.55     23.19 o
 -10   2   1      121.83      143.99      9.97 o
  -9   2   1      158.96      171.71     12.00 o
  -8   2   1        7.02        4.34      1.22 o
  -7   2   1       55.66       57.14      2.93 o
  -6   2   1     1266.51     1246.76     38.98 o
  -5   2   1      376.42      410.63     14.89 o
  -4   2   1      388.08      402.82     12.92 o
  -3   2   1     5362.07     5621.40    172.31 o
  -2   2   1     1873.36     2039.80     47.03 o
  -1   2   1        0.63        3.51      0.90 o
   0   2   1      950.00      791.36     27.25 o
   1   2   1     2546.79     2491.93     87.79 o
   2   2   1       18.65       10.58      1.04 o
   3   2   1      122.60      167.64      5.39 o
   4   2   1      629.70      618.97     19.75 o
   5   2   1      115.17      118.49      4.78 o
   6   2   1     2518.49     2676.83    116.48 o
   7   2   1       10.78       16.19      2.56 o
   8   2   1        3.59        2.71      1.64 o
 -10   3   1       17.73       17.52      3.11 o
  -9   3   1      203.89      217.20     10.34 o
  -8   3   1       43.47       43.49      4.66 o
  -7   3   1       31.14       29.60      2.18 o
  -6   3   1      838.92      794.06     24.74 o
  -5   3   1     1825.45     1854.20     57.40 o
  -4   3   1     1595.84     1636.57     47.52 o
  -3   3   1        8.85       19.21      1.00 o
  -1   3   1      609.20      565.76     15.76 o
   0   3   1     4063.47     3749.16    140.11 o
   1   3   1        1.56       -0.43      0.43 o
   2   3   1      399.26      456.16     13.28 o
   3   3   1      186.93      215.78      8.80 o
   4   3   1      735.19      701.14     28.16 o
   5   3   1      421.64      421.96     17.13 o
   6   3   1      120.42      132.03      6.05 o
   7   3   1        3.53        3.25      1.80 o
   8   3   1        1.59        4.17      1.91 o
 -10   4   1       62.42       71.50      6.63 o
  -9   4   1        8.72        8.89      1.79 o
  -8   4   1        0.04        0.18      1.07 o
  -7   4   1       27.63       24.78      1.96 o
  -6   4   1        4.36        3.82      0.86 o
  -5   4   1        7.79       17.06      1.79 o
  -4   4   1       60.40       65.00      3.21 o
  -3   4   1      195.27      182.41      4.72 o
  -2   4   1        1.81        1.48      0.39 o
  -1   4   1        1.15        8.40      0.85 o
   0   4   1      763.24      726.02     22.57 o
   1   4   1     6664.96     7181.96    217.09 o
   2   4   1      568.06      617.29     22.26 o
   3   4   1      126.37      136.07      5.13 o
   4   4   1      501.88      539.11     32.18 o
   5   4   1     1642.14     1656.00     61.74 o
   6   4   1       20.66       29.78      3.22 o
   7   4   1      224.67      212.96     11.49 o
   8   4   1      123.89      144.00     10.13 o
 -10   5   1       18.92       19.98      3.48 o
  -9   5   1      132.28      136.42      8.77 o
  -8   5   1        0.56        1.48      1.10 o
  -7   5   1     1885.72     1859.90     61.69 o
  -6   5   1       33.93       34.40      2.14 o
  -5   5   1      768.71      761.68     24.09 o
  -4   5   1      457.07      455.83     14.29 o
  -3   5   1      373.15      364.44      9.01 o
  -2   5   1      446.95      492.35     13.72 o
  -1   5   1      194.49      209.61      7.59 o
   0   5   1       80.25       84.27      4.29 o
   1   5   1     1015.66     1066.33     30.48 o
   2   5   1        0.07        1.45      0.60 o
   3   5   1       55.76       77.20      4.83 o
   4   5   1        1.47        3.63      0.99 o
   5   5   1      184.51      184.24      7.91 o
   6   5   1       19.04       16.87      2.70 o
   7   5   1        6.07        9.97      2.35 o
   8   5   1       46.87       56.47     15.09 o
 -10   6   1        1.28       -1.81      4.25 o
  -9   6   1       55.49       63.80      4.49 o
  -8   6   1       92.71       82.86      4.88 o
  -7   6   1        2.74        2.62      1.01 o
  -6   6   1      624.46      628.83     19.62 o
  -5   6   1       14.12       18.89      2.45 o
  -4   6   1     3541.90     3289.19     92.38 o
  -3   6   1      222.06      258.25      8.08 o
  -2   6   1      384.19      421.72     10.87 o
  -1   6   1     1502.75     1556.37     51.05 o
   0   6   1       77.09      111.49      5.69 o
   1   6   1      765.80      746.57     23.55 o
   2   6   1      578.54      480.58     21.06 o
   3   6   1        4.12        7.74      2.15 o
   4   6   1       61.97       68.84      3.76 o
   5   6   1        0.71        1.69      1.07 o
   6   6   1       91.60       85.70      6.54 o
   7   6   1        1.05        1.91      2.11 o
  -9   7   1      282.73      275.13     11.77 o
  -8   7   1       52.62       50.22      3.88 o
  -7   7   1       86.94       83.85      4.64 o
  -6   7   1        0.15       -0.08      0.72 o
  -5   7   1       88.42       83.03      3.75 o
  -4   7   1        0.05        0.93      0.63 o
  -3   7   1        0.07        1.52      1.18 o
  -2   7   1      156.55      161.35      6.32 o
  -1   7   1      954.08      864.66     33.09 o
   0   7   1       12.69       18.92      1.48 o
   1   7   1        5.55        7.46      1.01 o
   2   7   1      399.11      419.75     16.59 o
   3   7   1        6.67        8.54      2.05 o
   4   7   1       45.14       41.36      3.37 o
   5   7   1      268.99      256.94     13.79 o
   6   7   1      176.46      187.06     10.80 o
   7   7   1      544.04      607.89     33.07 o
  -9   8   1      235.31      225.04     10.19 o
  -8   8   1      208.61      203.86      9.18 o
  -7   8   1      282.51      286.51     11.15 o
  -6   8   1      262.27      257.90     12.45 o
  -5   8   1      556.47      589.30     20.61 o
  -4   8   1      230.40      245.27      7.50 o
  -3   8   1      418.35      424.21     12.01 o
  -2   8   1      231.35      215.70     10.94 o
  -1   8   1      506.91      515.33     20.65 o
   0   8   1        0.05        1.57      0.61 o
   1   8   1      813.84      820.43     26.35 o
   2   8   1      235.55      219.84      8.01 o
   3   8   1        0.07        0.55      0.95 o
   4   8   1       60.41       50.02      6.34 o
   5   8   1       84.36      105.90      7.39 o
   6   8   1        5.01        6.14      2.23 o
  -9   9   1        4.94        2.49      1.71 o
  -8   9   1        0.29        1.19      1.49 o
  -7   9   1      351.58      355.72     13.49 o
  -6   9   1      529.31      524.68     21.64 o
  -5   9   1       24.90       24.47      2.69 o
  -4   9   1      332.88      329.34     11.43 o
  -3   9   1        7.21       12.40      1.20 o
  -2   9   1       16.42       10.48      2.11 o
  -1   9   1     1287.71     1274.86     44.92 o
   0   9   1       53.69       63.92      5.03 o
   1   9   1      184.67      174.89      9.44 o
   2   9   1       55.61       61.02      4.40 o
   3   9   1       80.42       81.38      5.98 o
   4   9   1      143.55      152.73      8.50 o
   5   9   1      134.50      152.01      9.31 o
  -9  10   1       21.77       19.58      2.95 o
  -8  10   1       94.34       94.81      7.68 o
  -7  10   1       14.94       16.53      2.63 o
  -6  10   1        4.50        4.64      1.75 o
  -5  10   1       60.04       61.29      4.64 o
  -4  10   1        3.50        2.90      1.30 o
  -3  10   1      571.93      535.42     20.39 o
  -2  10   1       35.88       44.35      3.40 o
  -1  10   1      114.85      118.32      5.96 o
   0  10   1        1.73        1.10      1.03 o
   1  10   1        1.51        5.06      1.18 o
   2  10   1       64.35       58.87      4.19 o
   3  10   1       20.71       22.79      3.40 o
   4  10   1       18.47       16.07      2.82 o
   5  10   1       91.34      110.46      8.85 o
  -8  11   1       52.18       62.71      7.24 o
  -7  11   1      264.45      236.06     15.28 o
  -6  11   1     1048.47     1047.29     41.03 o
  -5  11   1        6.60        8.75      2.04 o
  -4  11   1      251.86      257.28     14.97 o
  -3  11   1       82.97       85.16      6.90 o
  -2  11   1      172.79      159.76     12.06 o
  -1  11   1        0.05        1.76      1.53 o
   0  11   1      110.57      120.29     14.11 o
   1  11   1        1.57        3.07      2.74 o
   2  11   1       15.87       18.60      3.72 o
   3  11   1      344.56      329.42     27.86 o
   4  11   1       43.65       45.98      8.42 o
  -8  12   1      147.76      138.25     21.64 o
  -7  12   1        0.74       -0.32      2.05 o
  -6  12   1       30.30       30.75      3.87 o
  -5  12   1       80.06       91.30      6.80 o
  -4  12   1       12.89       15.14      3.35 o
  -3  12   1      508.28      488.35     27.21 o
  -2  12   1      120.73      102.16     16.00 o
  -1  12   1        0.70       -0.94      1.71 o
   0  12   1      208.07      184.23     12.41 o
   1  12   1       41.89       43.76      5.66 o
   2  12   1        2.66        2.92      2.39 o
   3  12   1      233.94      223.54     21.00 o
  -7  13   1        0.94        0.39      2.16 o
  -6  13   1      262.49      279.94     19.96 o
  -5  13   1       37.94       37.60      5.47 o
  -4  13   1      141.05      145.63     11.92 o
  -3  13   1       51.13       49.68      8.54 o
  -2  13   1       17.58       22.82      4.29 o
  -1  13   1      167.51      203.07     13.66 o
   0  13   1       11.39       15.56      9.52 o
   1  13   1      240.90      228.96     15.13 o
   2  13   1        5.43       -0.78      3.15 o
  -6  14   1       14.87       15.35      4.06 o
  -5  14   1       25.96       30.68      5.26 o
  -4  14   1      244.61      262.65     17.04 o
  -3  14   1        9.35        6.61      5.56 o
  -2  14   1        2.79        3.22      2.69 o
  -1  14   1      485.43      528.13     34.22 o
   0  14   1      132.59      136.60     11.90 o
  -4  15   1        0.13        2.81      3.07 o
  -3  15   1       30.62       33.47      5.78 o
  -2  15   1        0.02        1.28      4.44 o
   1 -15   2      222.29      245.12     16.35 o
   2 -15   2       88.92      101.11      9.98 o
   3 -15   2       16.61       20.02      4.55 o
   4 -15   2      276.57      300.22     19.28 o
  -1 -14   2       81.10      111.24     14.34 o
   0 -14   2      159.76      187.57     14.13 o
   1 -14   2       45.23       55.40     10.21 o
   2 -14   2        4.40        6.51      3.04 o
   3 -14   2        0.04       -0.92      1.97 o
   4 -14   2       14.31       22.07      4.58 o
   5 -14   2       80.72       94.39     24.36 o
  -3 -13   2       51.42       72.51     10.82 o
  -2 -13   2      229.30      208.00     19.61 o
  -1 -13   2       15.37       16.92      3.61 o
   0 -13   2      105.81      107.85      9.49 o
   1 -13   2      139.49      150.10     11.31 o
   2 -13   2      203.70      208.48     13.85 o
   3 -13   2      643.07      643.59     35.08 o
   4 -13   2      113.17      108.00      9.82 o
   5 -13   2       24.05       21.62      4.24 o
   6 -13   2       10.54       11.46      3.77 o
  -4 -12   2      208.07      221.56     20.30 o
  -3 -12   2      125.53      115.34     13.84 o
  -2 -12   2        0.20        0.10      1.81 o
  -1 -12   2      466.99      506.20     27.98 o
   0 -12   2       14.23       20.64      3.77 o
   1 -12   2       22.60       22.67      6.50 o
   2 -12   2      133.34      149.67     10.59 o
   3 -12   2       13.61       23.38      4.15 o
   4 -12   2       19.76       21.58      3.00 o
   5 -12   2      342.92      352.18     16.89 o
   6 -12   2        0.18        1.51      2.14 o
   7 -12   2       37.47       55.89      9.45 o
  -5 -11   2      211.94      211.64     15.42 o
  -4 -11   2       53.43       80.07      8.68 o
  -3 -11   2       14.48        9.94      4.62 o
  -2 -11   2       15.45       18.87      4.10 o
  -1 -11   2        3.60        3.53      1.60 o
   0 -11   2      178.00      179.75      7.94 o
   1 -11   2      130.04      150.10     21.58 o
   2 -11   2       69.42       76.87      6.50 o
   3 -11   2       22.30       23.05      3.47 o
   4 -11   2       92.48       84.82      5.54 o
   5 -11   2       61.52       65.23      5.35 o
   6 -11   2      102.33      103.91      7.44 o
   7 -11   2        2.57       -0.40      1.63 o
   8 -11   2      439.72      383.52     23.05 o
  -6 -10   2        0.91        2.26      3.13 o
  -5 -10   2       60.52       51.08      4.84 o
  -4 -10   2        5.96        4.11      1.78 o
  -3 -10   2      238.85      223.98     10.97 o
  -2 -10   2        0.31        0.95      1.21 o
  -1 -10   2        0.06        0.51      0.94 o
   0 -10   2        3.77        5.16      1.47 o
   1 -10   2     1231.33     1230.96     47.25 o
   2 -10   2        5.91        4.36      4.18 o
   3 -10   2      317.81      348.67     20.88 o
   4 -10   2       52.00       49.65      3.51 o
   5 -10   2        0.00        1.15      1.04 o
   6 -10   2       20.24       19.45      3.11 o
   7 -10   2       10.17        7.29      1.96 o
   8 -10   2      227.19      241.06     12.66 o
  -6  -9   2      121.00      130.36      8.06 o
  -5  -9   2      288.93      278.70     14.37 o
  -4  -9   2      421.34      373.94     25.61 o
  -3  -9   2        0.35       -0.09      0.81 o
  -2  -9   2       69.85       72.92      4.71 o
  -1  -9   2       63.71       68.46      4.96 o
   0  -9   2       44.66       56.89      5.15 o
   1  -9   2       10.69       13.82      1.99 o
   2  -9   2      350.53      368.23     22.30 o
   3  -9   2      312.37      325.43     12.60 o
   4  -9   2       88.43      103.49      7.61 o
   5  -9   2      339.78      333.85     12.64 o
   6  -9   2        0.13        2.06      1.18 o
   7  -9   2      128.48      131.73      6.37 o
   8  -9   2       65.43       56.51      5.32 o
  -7  -8   2        5.49        4.73      2.67 o
  -6  -8   2        0.06       -0.52      1.26 o
  -5  -8   2      224.39      213.45     18.46 o
  -4  -8   2       49.79       53.11      3.47 o
  -3  -8   2     1219.21     1148.36     53.46 o
  -2  -8   2      720.40      742.90     34.37 o
  -1  -8   2      596.13      551.05     18.32 o
   0  -8   2      340.17      339.57     11.62 o
   1  -8   2      164.34      168.54     11.91 o
   2  -8   2      272.58      247.42      9.03 o
   3  -8   2      180.78      216.13      8.13 o
   4  -8   2       37.98       39.39      2.76 o
   5  -8   2       35.38       40.49      4.65 o
   6  -8   2      547.78      524.40     18.94 o
   7  -8   2      254.65      256.59      9.77 o
   8  -8   2       30.91       31.71      3.28 o
   9  -8   2        4.58        5.58      2.25 o
  -7  -7   2       17.67       21.62      3.40 o
  -6  -7   2       46.24       34.77      3.66 o
  -5  -7   2       18.52       12.14      1.80 o
  -4  -7   2       69.08       67.53      3.39 o
  -3  -7   2       22.08       18.95      1.65 o
  -2  -7   2       18.60       16.46      1.43 o
  -1  -7   2      679.02      653.41     23.42 o
   0  -7   2      273.35      279.33      9.49 o
   1  -7   2        6.24       10.53      1.95 o
   2  -7   2       81.55       79.63      3.55 o
   3  -7   2       58.04       52.50      3.82 o
   4  -7   2      145.11      167.88      6.13 o
   5  -7   2        7.38        7.46      1.27 o
   6  -7   2      442.17      425.48     16.46 o
   7  -7   2       11.67       12.17      1.99 o
   8  -7   2      161.42      148.68      8.32 o
   9  -7   2       28.60       29.50      3.77 o
  -8  -6   2       10.69       15.71      2.97 o
  -7  -6   2       75.76       84.73      5.72 o
  -6  -6   2      131.90      113.47      6.75 o
  -5  -6   2     1025.24     1008.25     38.18 o
  -4  -6   2     2719.32     2828.70     98.25 o
  -3  -6   2       11.31       12.22      1.36 o
  -2  -6   2      394.46      393.38     12.22 o
  -1  -6   2     2611.78     2768.84     89.37 o
   0  -6   2       51.63       57.03      2.42 o
   1  -6   2      300.92      261.29      7.71 o
   2  -6   2      259.54      255.93      9.59 o
   3  -6   2       21.78       15.20      1.33 o
   4  -6   2      477.68      448.20     14.28 o
   5  -6   2       83.33       85.78      3.70 o
   6  -6   2       87.07       82.19      4.22 o
   7  -6   2       69.63       71.62      4.14 o
   8  -6   2        2.89        3.70      1.71 o
   9  -6   2      103.50      101.77      8.62 o
  -8  -5   2       77.42       85.54      6.70 o
  -7  -5   2      148.48      144.75      7.84 o
  -6  -5   2       51.97       49.76      4.07 o
  -5  -5   2      221.31      218.95      8.36 o
  -4  -5   2      398.07      387.51     13.93 o
  -3  -5   2     1352.72     1292.56     45.01 o
  -2  -5   2        0.14        0.43      0.42 o
  -1  -5   2       10.24       12.27      0.93 o
   0  -5   2        4.78        8.33      0.68 o
   1  -5   2     1049.62     1134.97     42.48 o
   2  -5   2        0.74        1.90      0.50 o
   3  -5   2        0.78        2.23      0.66 o
   4  -5   2      552.57      533.10     18.33 o
   5  -5   2      732.22      778.29     25.94 o
   6  -5   2      104.08      110.96      4.87 o
   7  -5   2      367.33      358.47     15.19 o
   8  -5   2      103.29      105.88      6.77 o
   9  -5   2      293.66      305.61     18.31 o
  -9  -4   2       69.65       63.93     10.77 o
  -8  -4   2      449.61      432.89     23.40 o
  -7  -4   2       26.56       21.75      2.36 o
  -6  -4   2      603.66      657.14     22.19 o
  -5  -4   2      689.19      692.03     29.07 o
  -4  -4   2       13.15       16.87      2.07 o
  -3  -4   2     1157.53     1184.18     36.73 o
  -2  -4   2        8.99       13.23      0.86 o
  -1  -4   2        1.86        2.07      0.48 o
   0  -4   2     1001.52      850.97     25.06 o
   1  -4   2       62.22       55.51      2.11 o
   2  -4   2       98.93       73.24      3.00 o
   3  -4   2        4.75        1.90      0.62 o
   4  -4   2       15.45       16.49      1.54 o
   5  -4   2      653.07      642.28     27.70 o
   6  -4   2      133.77      139.05      5.95 o
   7  -4   2      355.52      325.75     14.18 o
   8  -4   2      231.67      210.09     10.58 o
   9  -4   2       77.12       82.88      6.23 o
  -9  -3   2      116.91      120.25     15.63 o
  -8  -3   2       16.93       15.33      4.98 o
  -7  -3   2      150.26      143.27      8.89 o
  -6  -3   2      293.46      287.79     10.18 o
  -5  -3   2     1778.40     1674.78     56.25 o
  -4  -3   2      135.68      166.16      5.17 o
  -3  -3   2      197.98      179.87      5.53 o
  -2  -3   2     3727.37     3610.10    100.74 o
  -1  -3   2       91.39      102.32      3.41 o
   0  -3   2     2788.27     2743.65     82.47 o
   1  -3   2     1878.53     1797.26    131.81 o
   2  -3   2     1705.64     1660.03     51.28 o
   3  -3   2      720.08      663.73     20.00 o
   4  -3   2        1.91       -0.33      0.57 o
   5  -3   2      135.39      123.63      5.15 o
   6  -3   2      898.10      902.97     51.66 o
   7  -3   2      138.12      141.58      7.04 o
   8  -3   2       28.24       30.46      3.80 o
   9  -3   2      524.78      522.00     23.39 o
  -9  -2   2       10.95       16.28      5.44 o
  -8  -2   2       34.21       30.12      3.23 o
  -7  -2   2      401.34      389.82     16.72 o
  -6  -2   2       34.24       38.41      1.99 o
  -5  -2   2      189.96      209.78      7.40 o
  -4  -2   2       43.60       35.11      1.43 o
  -3  -2   2     2468.68     2663.91     71.87 o
  -2  -2   2      411.05      369.64     10.26 o
  -1  -2   2     3132.05     3083.31     99.54 o
   0  -2   2       59.85       45.36      2.06 o
   1  -2   2      232.56      241.71     12.83 o
   2  -2   2      928.01      951.97     33.00 o
   3  -2   2      175.23      214.15      7.05 o
   4  -2   2      623.83      622.12     21.06 o
   5  -2   2       25.73       35.72      2.56 o
   6  -2   2      632.60      652.59     22.78 o
   7  -2   2      734.62      688.48     33.17 o
   8  -2   2      572.65      527.84     25.65 o
   9  -2   2        0.28        0.00      2.06 o
  -9  -1   2      303.81      306.91     27.44 o
  -8  -1   2        8.53        8.34      3.97 o
  -7  -1   2      191.43      188.47      7.37 o
  -6  -1   2       10.30       14.42      1.14 o
  -5  -1   2      128.11      126.16      4.50 o
  -4  -1   2     7289.35     6941.96    647.53 o
  -3  -1   2     1848.26     1943.40     51.44 o
  -2  -1   2      156.50      150.47      3.92 o
   0  -1   2     1912.64     1872.53     64.01 o
   1  -1   2     2414.09     2398.18     77.33 o
   2  -1   2      867.94      890.09     27.94 o
   3  -1   2     2082.19     2112.39     74.71 o
   4  -1   2        3.34        0.95      0.62 o
   5  -1   2     3184.63     3451.52    128.15 o
   6  -1   2       36.39       29.76      2.44 o
   7  -1   2       76.16       78.67      5.04 o
   8  -1   2      130.42      113.13      7.60 o
   9  -1   2        0.35        1.89      2.14 o
 -10   0   2        0.66        1.30      3.35 o
  -9   0   2        0.16       -0.57      1.00 o
  -8   0   2      397.50      406.81     21.93 o
  -7   0   2       60.69       60.79      2.95 o
  -6   0   2      238.25      261.45      8.37 o
  -5   0   2       32.83       22.97      1.36 o
  -4   0   2       56.79       54.23      1.99 o
  -3   0   2      169.44      179.37      5.82 o
  -2   0   2     1531.04     1319.63     49.09 o
  -1   0   2     1764.61     1728.64     48.76 o
   1   0   2       13.06       21.35      1.35 o
   2   0   2     4519.29     4459.43    134.16 o
   3   0   2      464.37      477.15     14.59 o
   4   0   2       42.79       58.19      4.30 o
   5   0   2      458.41      442.41     20.16 o
   6   0   2      178.29      170.91      7.43 o
   7   0   2       72.55       74.85      5.94 o
   8   0   2       53.19       57.60      5.33 o
   9   0   2       23.06       25.68      4.20 o
 -10   1   2       20.34       17.54      6.15 o
  -9   1   2       57.23       56.59      4.67 o
  -8   1   2      113.60      111.68      7.55 o
  -7   1   2        0.15        1.50      0.54 o
  -6   1   2      243.60      265.77      8.77 o
  -5   1   2      113.91      121.38      3.53 o
  -4   1   2      417.41      391.98     11.12 o
  -3   1   2     2656.29     2835.45     79.41 o
  -2   1   2     3204.01     3079.42     92.12 o
  -1   1   2     1067.33     1010.03     31.10 o
   0   1   2      685.83      639.12     25.08 o
   1   1   2      490.64      432.03     19.46 o
   2   1   2       95.83      125.63      4.55 o
   3   1   2      807.28      861.65     24.93 o
   4   1   2       22.55       19.57      1.60 o
   5   1   2      140.07      144.59      8.22 o
   6   1   2     1838.21     1949.95     88.37 o
   7   1   2      293.50      306.20     21.26 o
   8   1   2      241.65      248.78     13.58 o
 -10   2   2        2.17       -0.61      3.06 o
  -9   2   2       87.24       91.16      6.68 o
  -8   2   2      107.92      111.80      6.03 o
  -7   2   2       13.24       15.88      1.25 o
  -6   2   2      953.13      940.04     29.42 o
  -5   2   2      851.96      845.84     23.98 o
  -4   2   2     1748.10     1666.47     48.65 o
  -3   2   2      695.56      684.44     18.01 o
  -1   2   2     2206.87     2037.55     66.44 o
   0   2   2      901.78      897.08     44.69 o
   1   2   2      184.61      183.12      6.24 o
   2   2   2      741.07      711.04     28.80 o
   3   2   2      239.63      262.32      9.53 o
   4   2   2      571.02      590.11     20.31 o
   5   2   2        0.17        0.46      0.77 o
   6   2   2       40.93       50.42      5.20 o
   7   2   2      123.81      124.43      8.10 o
   8   2   2        3.79        4.37      1.85 o
 -10   3   2        8.04        9.10      2.15 o
  -9   3   2        0.82        1.80      0.94 o
  -8   3   2      540.94      566.47     23.83 o
  -7   3   2        0.00       -0.19      0.59 o
  -6   3   2      231.34      222.96      7.66 o
  -5   3   2      491.63      541.80     18.64 o
  -4   3   2      100.89       87.80      3.25 o
  -3   3   2     1410.03     1660.23     40.79 o
  -2   3   2     1864.28     1858.92     45.83 o
  -1   3   2     2789.86     2849.74     95.10 o
   0   3   2     1026.65      932.71     30.32 o
   1   3   2      294.12      320.05     11.10 o
   2   3   2      184.01      163.99      5.28 o
   3   3   2        0.22        0.28      0.54 o
   4   3   2      745.59      732.06     23.35 o
   5   3   2      867.91      842.32     26.74 o
   6   3   2       64.96       68.82      8.48 o
   7   3   2      464.90      528.18     28.34 o
   8   3   2       20.58       20.23      3.92 o
 -10   4   2       69.68       60.72      5.43 o
  -9   4   2        0.01        0.01      0.93 o
  -8   4   2      338.81      344.18     13.67 o
  -7   4   2       89.73       88.81      3.58 o
  -6   4   2       34.29       36.44      3.29 o
  -5   4   2     1150.82     1198.21     35.54 o
  -4   4   2      672.34      651.04     18.88 o
  -3   4   2      572.78      588.36     14.93 o
  -2   4   2       17.40       31.74      1.61 o
  -1   4   2      110.31      114.61      4.04 o
   0   4   2      552.75      700.68     32.59 o
   1   4   2        1.06        3.76      0.72 o
   2   4   2      162.14      183.52      7.96 o
   3   4   2       35.47       44.55      2.63 o
   4   4   2     2497.43     2475.33     75.16 o
   5   4   2      482.89      492.38     18.62 o
   6   4   2      400.42      384.98     19.02 o
   7   4   2      233.66      267.96     14.33 o
   8   4   2      134.80      145.04     10.97 o
 -10   5   2       89.14       98.49      7.67 o
  -9   5   2        9.07        8.58      1.89 o
  -8   5   2      602.89      558.89     20.88 o
  -7   5   2        9.96       12.11      1.50 o
  -6   5   2       45.85       42.98      2.87 o
  -5   5   2      133.04      127.81      5.11 o
  -4   5   2        4.76        1.88      0.60 o
  -3   5   2      962.78     1041.44     25.98 o
  -2   5   2        1.60        1.24      0.40 o
  -1   5   2      985.28      907.34     27.56 o
   0   5   2      920.77      983.76     30.98 o
   1   5   2       56.79       54.03      3.15 o
   2   5   2      146.19      146.74      8.93 o
   3   5   2       18.78       16.39      1.58 o
   4   5   2     2347.14     2339.27     72.34 o
   5   5   2      249.81      259.96     11.47 o
   6   5   2      148.11      156.57      9.20 o
   7   5   2       21.78       25.86      3.61 o
 -10   6   2        1.46        0.90      2.04 o
  -9   6   2       97.97       88.27      5.12 o
  -8   6   2       31.56       29.82      2.75 o
  -7   6   2       20.92       19.48      2.00 o
  -6   6   2       19.93       20.73      1.76 o
  -5   6   2      153.98      169.13      6.06 o
  -4   6   2     1654.81     1760.00     50.44 o
  -3   6   2       38.09       39.74      2.36 o
  -2   6   2     2047.77     1964.83     63.30 o
  -1   6   2     2389.08     2647.32     92.26 o
   0   6   2      117.99      120.23      5.70 o
   1   6   2       12.46       11.45      1.46 o
   2   6   2     1529.71     1496.31     52.05 o
   3   6   2       41.30       41.88      2.79 o
   4   6   2        6.31        6.59      1.44 o
   5   6   2      359.36      320.24     12.87 o
   6   6   2      415.69      418.01     20.96 o
   7   6   2       30.16       40.04      4.74 o
 -10   7   2       25.46       28.83      4.25 o
  -9   7   2       23.27       23.39      2.67 o
  -8   7   2       14.82       16.90      2.22 o
  -7   7   2      377.90      365.67     13.64 o
  -6   7   2      248.29      227.29      8.10 o
  -5   7   2      139.64      131.08      5.37 o
  -4   7   2      188.59      225.34      9.69 o
  -3   7   2       94.95       88.01      4.13 o
  -2   7   2      547.93      591.22     21.73 o
  -1   7   2     2481.93     2537.26     87.27 o
   0   7   2     1077.72     1014.43     36.33 o
   1   7   2      220.56      247.51      9.82 o
   2   7   2      110.55      110.24      4.68 o
   3   7   2     2153.05     2043.65     68.94 o
   4   7   2      245.58      246.54     11.37 o
   5   7   2       12.95       16.03      2.82 o
   6   7   2       41.60       47.77      5.01 o
  -9   8   2       64.73       56.65      4.40 o
  -8   8   2        0.07        1.89      1.38 o
  -7   8   2      446.26      470.39     16.97 o
  -6   8   2      359.85      355.75     15.00 o
  -5   8   2      351.30      344.78     11.98 o
  -4   8   2       40.58       41.53      2.78 o
  -3   8   2       31.82       30.00      1.86 o
  -2   8   2      260.63      280.88     10.40 o
  -1   8   2       53.21       49.31      5.03 o
   0   8   2     1309.12     1203.60     42.93 o
   1   8   2      170.32      155.68      8.38 o
   2   8   2      133.71      128.79      5.98 o
   3   8   2     1153.92     1069.96     38.11 o
   4   8   2       17.84       17.08      2.38 o
   5   8   2        1.23        1.91      1.69 o
   6   8   2       53.14       68.44      7.63 o
  -9   9   2      101.72       99.66     10.48 o
  -8   9   2        1.01        1.77      1.92 o
  -7   9   2      443.26      427.75     17.95 o
  -6   9   2      127.53      114.33      6.46 o
  -5   9   2        0.45        0.94      0.90 o
  -4   9   2       37.93       44.67      2.86 o
  -3   9   2        3.90        4.99      0.95 o
  -2   9   2      257.99      292.95     11.72 o
  -1   9   2      149.88      133.01      6.25 o
   0   9   2      440.08      422.44     14.38 o
   1   9   2      623.06      643.32     32.06 o
   2   9   2        1.04        2.83      1.23 o
   3   9   2      128.10      116.01     10.21 o
   4   9   2        2.75        3.00      1.77 o
   5   9   2        0.92        3.16      2.93 o
  -9  10   2       47.73       63.14      5.63 o
  -8  10   2      102.98       90.66      7.54 o
  -7  10   2        6.14        9.65      2.76 o
  -6  10   2      646.32      697.61     28.24 o
  -5  10   2       44.34       45.61      3.90 o
  -4  10   2      871.72      830.25     32.18 o
  -3  10   2      379.16      381.04     21.61 o
  -2  10   2      234.95      233.68     12.77 o
  -1  10   2      574.91      606.14     22.26 o
   0  10   2      244.17      240.66      9.93 o
   1  10   2       61.58       48.18      3.36 o
   2  10   2      224.49      215.72     12.44 o
   3  10   2      111.75      121.33     10.15 o
   4  10   2        0.03        3.75      2.16 o
  -8  11   2        0.44       -0.34      2.04 o
  -7  11   2      273.35      267.62     14.81 o
  -6  11   2       68.80       68.83      5.38 o
  -5  11   2       81.63       79.12      5.61 o
  -4  11   2       14.57       16.73      2.97 o
  -3  11   2        5.54        4.48      1.94 o
  -2  11   2      152.58      134.47     11.70 o
  -1  11   2        7.55        6.04      2.29 o
   0  11   2       33.08       31.48      4.65 o
   1  11   2      232.51      205.82     13.43 o
   2  11   2       61.17       75.01      7.67 o
   3  11   2       71.46       77.23     11.21 o
   4  11   2        9.62       14.87      5.03 o
  -8  12   2      868.26      842.75     46.02 o
  -7  12   2      127.02      141.86     11.13 o
  -6  12   2       53.08       58.32      6.01 o
  -5  12   2      146.06      154.34      8.97 o
  -4  12   2       58.25       46.43      7.99 o
  -3  12   2        3.30        5.36      2.49 o
  -2  12   2       53.26       60.11      6.70 o
  -1  12   2        8.59       14.15      4.58 o
   0  12   2      422.47      441.42     29.18 o
   1  12   2       99.82      102.49      9.41 o
   2  12   2        0.95        0.42      2.24 o
   3  12   2      538.87      541.48     43.42 o
  -7  13   2      245.79      269.88     38.67 o
  -6  13   2      207.89      222.43     18.06 o
  -5  13   2       56.22       51.16      6.32 o
  -4  13   2      109.04      107.63      9.66 o
  -3  13   2      102.04      112.54     10.05 o
  -2  13   2        8.89        9.62      3.09 o
  -1  13   2        8.97        4.91      3.13 o
   0  13   2       96.20      107.00      9.89 o
   1  13   2       48.38       55.96      7.05 o
  -6  14   2      115.61      122.37     15.61 o
  -5  14   2        0.07        0.92      3.54 o
  -4  14   2        0.36        6.05      2.84 o
  -3  14   2       28.78       26.45      8.42 o
  -2  14   2       53.02       59.61      7.30 o
  -1  14   2        5.79        9.05      4.13 o
   0  14   2        2.33        1.48      2.64 o
   1 -15   3       41.95       47.15      6.56 o
   2 -15   3       14.78       21.09      4.58 o
   3 -15   3      105.22      102.46     10.07 o
  -2 -14   3        2.24        2.32      3.28 o
  -1 -14   3        7.49       12.33      5.08 o
   0 -14   3       37.73       41.46      5.80 o
   1 -14   3      158.76      168.01     12.63 o
   2 -14   3      277.46      272.97     55.59 o
   3 -14   3      132.94      119.97     10.73 o
   4 -14   3      109.00      106.28     10.56 o
   5 -14   3       76.89       69.77      8.00 o
  -3 -13   3      160.67      199.36     18.96 o
  -2 -13   3      169.39      180.92     17.58 o
  -1 -13   3       67.38       76.80     11.62 o
   0 -13   3       98.78      116.94      9.90 o
   1 -13   3       12.61        9.36      3.03 o
   2 -13   3      294.01      314.73     19.08 o
   3 -13   3       26.01       19.34      7.01 o
   4 -13   3       51.57       56.37      6.75 o
   5 -13   3       21.08       20.62      4.36 o
   6 -13   3       57.78       52.47      6.66 o
  -4 -12   3      104.05      127.04     14.61 o
  -3 -12   3      116.31      106.80     12.97 o
  -2 -12   3       31.11       25.85      4.22 o
  -1 -12   3       26.26       29.03      4.34 o
   0 -12   3       74.22       83.08     18.37 o
   1 -12   3      113.63      123.60     20.05 o
   2 -12   3     2433.91     2014.60    202.18 o
   3 -12   3        1.68        0.95      3.20 o
   4 -12   3      261.37      258.99     16.25 o
   5 -12   3      245.27      240.59     15.42 o
   6 -12   3      104.38      118.91     10.47 o
   7 -12   3        3.11        8.12      4.20 o
  -5 -11   3      322.85      305.04     25.31 o
  -4 -11   3       23.40       27.00      5.84 o
  -3 -11   3        6.27        8.18      2.87 o
  -2 -11   3       48.43       51.17      7.30 o
  -1 -11   3      174.62      184.10     18.47 o
   0 -11   3      263.40      263.82     14.14 o
   1 -11   3      159.64      169.19     10.01 o
   2 -11   3       31.37       31.88      4.01 o
   3 -11   3      409.08      414.50     17.45 o
   4 -11   3       15.35       14.16      2.38 o
   5 -11   3       45.82       48.55      4.57 o
   6 -11   3        3.25        3.08      1.88 o
   7 -11   3       24.23       25.84      3.66 o
  -6 -10   3       45.67       51.55      7.74 o
  -5 -10   3       27.89       13.38      4.19 o
  -4 -10   3       33.04       53.71      6.36 o
  -3 -10   3      114.41      113.52      9.40 o
  -2 -10   3      347.91      296.12     13.69 o
  -1 -10   3        9.50       12.03      1.51 o
   0 -10   3     1945.24     1856.97     82.33 o
   1 -10   3      334.29      339.70     17.25 o
   2 -10   3       34.24       34.82      6.04 o
   3 -10   3      114.64      119.92      5.30 o
   4 -10   3      232.63      224.17     12.86 o
   5 -10   3      130.73      129.72      6.02 o
   6 -10   3       81.57       86.83      9.21 o
   7 -10   3       31.20       30.05      3.58 o
   8 -10   3       27.54       25.39      3.74 o
  -6  -9   3      128.53      124.67     10.21 o
  -5  -9   3       78.21       78.73      5.91 o
  -4  -9   3       48.25       37.93      4.95 o
  -3  -9   3       67.21       51.80      5.08 o
  -2  -9   3      381.54      399.77     15.17 o
  -1  -9   3      637.04      611.10     22.42 o
   0  -9   3      249.49      268.82     16.79 o
   1  -9   3     1066.23     1062.52     53.75 o
   2  -9   3      548.04      570.39     22.84 o
   3  -9   3      626.62      642.56     22.14 o
   4  -9   3        0.17        0.04      0.81 o
   5  -9   3       74.30       67.98      5.49 o
   6  -9   3       25.69       28.20      2.74 o
   7  -9   3      286.05      287.61     12.33 o
   8  -9   3      271.91      260.23     13.49 o
  -7  -8   3       81.53       73.48      6.69 o
  -6  -8   3      207.76      182.44     21.27 o
  -5  -8   3        0.22        0.57      1.18 o
  -4  -8   3      125.96      109.62      5.86 o
  -3  -8   3       20.54       15.87      1.85 o
  -2  -8   3      391.16      365.25     12.07 o
  -1  -8   3      157.85      156.01      5.48 o
   0  -8   3      544.29      532.64     20.69 o
   1  -8   3        4.92        5.39      1.48 o
   2  -8   3      165.23      176.05      6.80 o
   3  -8   3     1558.20     1663.21     54.55 o
   4  -8   3        2.74        3.57      1.23 o
   5  -8   3      139.47      127.31      5.82 o
   6  -8   3      369.86      378.33     13.37 o
   7  -8   3        0.93        0.65      1.39 o
   8  -8   3       13.83       15.41      3.54 o
  -7  -7   3        0.28        1.41      1.67 o
  -6  -7   3        0.07        0.11      1.30 o
  -5  -7   3      285.48      332.17     13.57 o
  -4  -7   3      737.22      671.71     31.91 o
  -3  -7   3      819.56      807.36     30.25 o
  -2  -7   3     1921.47     1847.24     63.47 o
  -1  -7   3      419.72      462.60     15.78 o
   0  -7   3      317.18      317.76     14.22 o
   1  -7   3     1045.09     1031.78     53.50 o
   2  -7   3       86.30       90.91      5.31 o
   3  -7   3      183.74      159.98      6.44 o
   4  -7   3      339.08      331.03     12.21 o
   5  -7   3       15.02       16.59      1.85 o
   6  -7   3     1351.64     1305.92     41.64 o
   7  -7   3       73.43       66.63      4.16 o
   8  -7   3       32.44       31.70      4.91 o
  -8  -6   3       54.95       65.54      6.57 o
  -7  -6   3       30.80       27.23      3.49 o
  -6  -6   3       86.91       63.47      5.22 o
  -5  -6   3      102.70       98.04      4.21 o
  -4  -6   3       44.25       48.45      3.58 o
  -3  -6   3      724.74      687.24     21.63 o
  -2  -6   3        3.44       10.38      1.07 o
  -1  -6   3     1053.76     1033.92     40.11 o
   0  -6   3     1680.06     1664.69    117.87 o
   1  -6   3     1850.09     1809.80     52.99 o
   2  -6   3      125.68      119.34      3.79 o
   3  -6   3      593.32      657.17     20.27 o
   4  -6   3       52.86       51.73      3.53 o
   5  -6   3       65.03       58.09      3.74 o
   6  -6   3       54.51       55.67      4.69 o
   7  -6   3      245.28      253.51     10.64 o
   8  -6   3       46.07       52.40      4.88 o
   9  -6   3       29.40       30.71      4.31 o
  -8  -5   3       68.57       68.45      5.23 o
  -7  -5   3      316.67      334.69     18.24 o
  -6  -5   3     1063.65     1026.75     51.89 o
  -5  -5   3        5.40        8.17      1.16 o
  -4  -5   3     2692.08     2712.37     86.65 o
  -3  -5   3      734.89      717.25     25.38 o
  -2  -5   3      677.03      709.31     23.24 o
  -1  -5   3       12.61        8.97      0.79 o
   0  -5   3      876.17      892.99     29.53 o
   1  -5   3       11.81       18.99      1.20 o
   2  -5   3     2820.40     2679.35     92.03 o
   3  -5   3      293.78      317.52     12.08 o
   4  -5   3       27.80       23.87      3.04 o
   5  -5   3      899.96      901.76     30.45 o
   6  -5   3        1.23        2.79      2.33 o
   7  -5   3      110.91      103.40      6.71 o
   8  -5   3        4.10        5.30      1.95 o
   9  -5   3      174.63      177.57      9.85 o
  -9  -4   3       86.65      110.46     14.86 o
  -8  -4   3        1.44        1.68      3.05 o
  -7  -4   3       13.92       13.76      1.99 o
  -6  -4   3       99.92       91.88      4.03 o
  -5  -4   3      878.59      877.73     28.80 o
  -4  -4   3       15.57       15.31      1.18 o
  -3  -4   3      228.00      198.95      6.97 o
  -2  -4   3        7.71        8.61      0.70 o
  -1  -4   3      971.88      957.22     27.43 o
   0  -4   3       79.57       51.79      2.32 o
   1  -4   3     1388.36     1456.84     50.53 o
   2  -4   3     3327.26     3321.01    166.02 o
   3  -4   3       32.66       37.30      2.47 o
   4  -4   3      237.22      231.00      8.72 o
   5  -4   3      991.36      990.71     37.39 o
   6  -4   3      219.68      211.39     11.69 o
   7  -4   3        1.81        2.00      1.34 o
   8  -4   3       17.62       20.60      3.23 o
   9  -4   3       26.90       29.26      3.67 o
  -9  -3   3       82.01       93.30     13.27 o
  -8  -3   3      448.99      438.44     35.71 o
  -7  -3   3      835.01      829.74     42.05 o
  -6  -3   3       17.05       19.84      1.38 o
  -5  -3   3        8.35        8.23      1.17 o
  -4  -3   3     1890.80     1845.20     60.24 o
  -3  -3   3     1283.34     1449.74     44.69 o
  -2  -3   3        0.36        1.04      0.74 o
  -1  -3   3     4033.73     3964.38    135.36 o
   0  -3   3     1438.28     1445.52     49.81 o
   1  -3   3      159.53      126.58      5.15 o
   2  -3   3       25.69       38.76      2.81 o
   3  -3   3     2156.64     2043.93     65.64 o
   4  -3   3      859.77      925.31     32.83 o
   5  -3   3        2.06        2.97      1.03 o
   6  -3   3      161.23      151.35      7.38 o
   7  -3   3        0.55       -0.21      1.09 o
   8  -3   3       87.40      109.42     18.40 o
   9  -3   3      227.27      244.02     15.10 o
  -9  -2   3        6.40       10.54      4.48 o
  -8  -2   3       42.90       40.83      7.64 o
  -7  -2   3      446.81      446.25     23.47 o
  -6  -2   3        5.53       10.52      1.49 o
  -5  -2   3      216.26      218.07      8.50 o
  -4  -2   3      364.57      368.33     11.50 o
  -3  -2   3       73.36       76.88      2.54 o
  -2  -2   3     1719.43     1733.18     48.96 o
  -1  -2   3       23.63       26.09      1.14 o
   0  -2   3        2.13        0.60      0.61 o
   1  -2   3     2009.30     1982.71     68.14 o
   2  -2   3      116.32      111.77      4.90 o
   3  -2   3      755.72      742.76     24.52 o
   4  -2   3     1008.81      928.16     31.19 o
   5  -2   3       22.14       22.05      2.06 o
   6  -2   3      363.73      347.50     14.51 o
   7  -2   3      795.97      757.21     32.41 o
   8  -2   3       32.57       33.05      5.36 o
   9  -2   3       45.56       46.97      5.95 o
  -9  -1   3      202.06      211.01     20.45 o
  -8  -1   3       19.96       22.31      5.67 o
  -7  -1   3      138.97      127.65      7.65 o
  -6  -1   3      187.08      184.18     10.13 o
  -5  -1   3       40.01       42.48      3.97 o
  -4  -1   3     1143.38     1150.79     82.02 o
  -3  -1   3     7319.96     6496.40    318.87 o
  -2  -1   3       56.60       70.28      2.25 o
  -1  -1   3     1813.47     1643.82     48.45 o
   0  -1   3     2807.83     2616.91    111.43 o
   1  -1   3      907.02      883.17     29.00 o
   2  -1   3     1850.67     2034.20     70.41 o
   3  -1   3        3.00        7.43      0.99 o
   4  -1   3      487.07      495.00     16.30 o
   5  -1   3       54.14       58.50      4.89 o
   6  -1   3        6.90        7.85      2.51 o
   7  -1   3       72.32       74.33      5.21 o
   8  -1   3       19.94       17.60      3.09 o
 -10   0   3      181.81      208.28     20.89 o
  -9   0   3       25.36       22.64      6.27 o
  -8   0   3       68.03       91.44     12.10 o
  -7   0   3       26.24       25.34      2.42 o
  -6   0   3       88.52       97.89      4.68 o
  -5   0   3        4.67        6.83      2.55 o
  -4   0   3      881.60      944.05     67.70 o
  -3   0   3       38.91       36.86      3.49 o
  -2   0   3     6018.51     5643.69    288.31 o
  -1   0   3       31.89       27.15      1.09 o
   0   0   3     2802.07     2885.18     87.72 o
   1   0   3      733.57      650.02     21.50 o
   2   0   3     1603.23     1581.04     51.67 o
   3   0   3      545.22      623.13     21.15 o
   4   0   3        1.27        0.59      0.62 o
   5   0   3      109.45      107.51      5.35 o
   6   0   3      162.98      177.36      8.49 o
   7   0   3      241.18      202.90     12.57 o
   8   0   3        1.75        2.04      1.82 o
 -10   1   3       85.26       88.66     13.40 o
  -9   1   3       52.30       59.02     10.05 o
  -8   1   3      407.90      433.88     35.03 o
  -7   1   3       89.04       98.92      7.33 o
  -6   1   3        3.18        2.71      0.49 o
  -5   1   3     5178.27     5254.30    207.89 o
  -4   1   3       21.29       26.51      1.08 o
  -3   1   3       93.80       75.86      2.24 o
  -2   1   3      167.61      211.85      6.39 o
  -1   1   3      119.47      116.60      3.43 o
   0   1   3     1206.43     1015.74     33.04 o
   1   1   3      484.37      605.26     21.42 o
   2   1   3      779.54      926.86     35.18 o
   3   1   3       65.36       89.51      4.79 o
   4   1   3      841.01      874.09     29.27 o
   5   1   3       21.29       25.10      3.33 o
   6   1   3      774.78      744.95     27.86 o
   7   1   3        2.92        5.72      2.13 o
   8   1   3      180.73      196.48     15.16 o
 -10   2   3      212.99      230.57     16.11 o
  -9   2   3       57.48       47.74      8.54 o
  -8   2   3       94.24      101.57      5.12 o
  -7   2   3       48.95       45.80      2.34 o
  -6   2   3     1246.04     1229.25     34.07 o
  -5   2   3       89.59      119.05      3.60 o
  -4   2   3     2038.93     1988.72     51.75 o
  -3   2   3     1066.64     1078.00     28.40 o
  -1   2   3     3216.79     3139.06     88.03 o
   0   2   3       75.91       69.41      3.57 o
   1   2   3     2904.14     3542.08    129.58 o
   2   2   3      953.23      980.97     32.47 o
   3   2   3      341.84      377.11     12.45 o
   4   2   3       39.28       35.88      2.50 o
   5   2   3       26.34       25.19      2.22 o
   6   2   3       99.68       92.16      5.44 o
   7   2   3        6.41        7.62      2.21 o
   8   2   3       70.82       69.25      6.28 o
 -10   3   3      168.69      175.46     13.73 o
  -9   3   3       99.75      104.14      8.18 o
  -8   3   3       10.69       11.46      1.43 o
  -7   3   3      177.99      177.09      6.06 o
  -6   3   3        0.12       -0.27      0.49 o
  -5   3   3       23.37       19.32      1.30 o
  -4   3   3       45.99       43.26      2.00 o
  -3   3   3        4.25        6.25      0.89 o
  -2   3   3     3750.86     3887.20    101.43 o
  -1   3   3       53.70       69.09      2.56 o
   0   3   3     6502.32     6858.46    354.27 o
   1   3   3       87.18       78.50      3.59 o
   2   3   3        8.30       18.99      3.00 o
   3   3   3       63.46       62.31      4.61 o
   4   3   3      865.43      840.55     28.27 o
   5   3   3       41.28       47.50      3.59 o
   6   3   3      108.61      113.66      5.95 o
   7   3   3      278.16      298.44     15.83 o
   8   3   3       70.66       80.28      8.06 o
 -10   4   3        6.96       13.05      2.43 o
  -9   4   3        5.10        4.92      1.42 o
  -8   4   3      168.21      167.18      7.26 o
  -7   4   3      592.55      582.93     17.28 o
  -6   4   3      106.09      103.80      4.00 o
  -5   4   3        3.77        4.30      0.69 o
  -4   4   3     1122.66     1162.43     36.55 o
  -3   4   3      866.84      862.75     22.34 o
  -2   4   3      201.37      172.59      5.18 o
  -1   4   3       22.99       28.42      1.83 o
   0   4   3      407.04      400.54     13.13 o
   1   4   3      624.50      591.94     20.98 o
   2   4   3       18.50       28.28      3.11 o
   3   4   3      433.98      466.73     15.85 o
   4   4   3       62.23       61.41      3.61 o
   5   4   3      228.91      208.51      9.05 o
   6   4   3      511.39      495.64     23.99 o
   7   4   3      459.26      429.85     28.15 o
 -10   5   3       36.83       43.76      6.21 o
  -9   5   3       26.48       33.35      2.71 o
  -8   5   3      195.92      184.75      8.91 o
  -7   5   3      716.66      699.93     24.46 o
  -6   5   3      683.76      693.85     21.35 o
  -5   5   3      274.48      295.32      9.95 o
  -4   5   3     2324.10     2404.69     68.91 o
  -3   5   3      973.28      997.65     26.76 o
  -2   5   3     1327.56     1264.94     35.83 o
  -1   5   3        1.07        4.63      0.76 o
   0   5   3      393.71      447.36     16.41 o
   1   5   3       62.43       50.81      4.54 o
   2   5   3      236.97      230.11      9.35 o
   3   5   3       46.02       47.01      2.98 o
   4   5   3      117.39      109.04      5.74 o
   5   5   3       40.45       45.03      3.64 o
   6   5   3       10.58        9.82      2.47 o
   7   5   3       35.29       31.43      4.21 o
 -10   6   3        9.18       10.06      2.48 o
  -9   6   3      211.53      223.23     12.62 o
  -8   6   3        0.02        0.97      1.05 o
  -7   6   3       40.82       37.92      2.82 o
  -6   6   3        5.02        6.68      1.21 o
  -5   6   3      329.27      341.13     10.63 o
  -4   6   3      181.70      164.35      6.16 o
  -3   6   3      683.27      713.79     19.44 o
  -2   6   3       13.29       23.33      1.80 o
  -1   6   3      328.53      329.84     11.81 o
   0   6   3      200.97      182.62      8.81 o
   1   6   3       32.69       39.64      2.95 o
   2   6   3      351.54      336.98     12.37 o
   3   6   3     2074.92     2009.88     75.72 o
   4   6   3      152.88      143.64      8.78 o
   5   6   3       30.29       35.75      5.41 o
   6   6   3       92.07       95.56     10.50 o
 -10   7   3      162.60      163.35     10.89 o
  -9   7   3       59.26       64.93      6.38 o
  -8   7   3      129.54      122.90      6.85 o
  -7   7   3      197.96      193.34      8.96 o
  -6   7   3       72.61       78.99      4.14 o
  -5   7   3      578.19      600.97     18.19 o
  -4   7   3      169.96      167.17      6.18 o
  -3   7   3      289.63      271.84      7.99 o
  -2   7   3      506.19      496.86     16.33 o
  -1   7   3       60.46       56.84      3.90 o
   0   7   3      110.36      100.98      5.74 o
   1   7   3        1.36        2.48      1.19 o
   2   7   3     1875.86     1985.94     74.08 o
   3   7   3      324.54      304.49     12.11 o
   4   7   3      536.91      445.65     23.26 o
   5   7   3       77.72       74.52      6.53 o
   6   7   3      167.42      159.15     11.26 o
  -9   8   3        6.93        7.66      2.01 o
  -8   8   3       29.95       35.40      5.61 o
  -7   8   3       70.35       69.63      4.90 o
  -6   8   3       30.12       29.64      2.78 o
  -5   8   3      498.94      546.70     16.39 o
  -4   8   3        0.03        0.97      0.82 o
  -3   8   3        4.41        2.97      0.79 o
  -2   8   3      496.70      468.10     17.86 o
  -1   8   3        9.45       10.43      1.60 o
   0   8   3     1415.44     1425.88     56.83 o
   1   8   3       13.27       16.32      1.96 o
   2   8   3      364.61      397.13     15.48 o
   3   8   3       16.13       22.57      2.56 o
   4   8   3       84.03       77.63      5.51 o
   5   8   3       13.32       22.76      3.98 o
  -9   9   3       12.22       11.28      2.50 o
  -8   9   3        0.20       -0.08      1.64 o
  -7   9   3      401.46      428.91     19.30 o
  -6   9   3        0.09        0.91      1.16 o
  -5   9   3        0.50       -0.44      0.97 o
  -4   9   3       16.63       14.87      2.01 o
  -3   9   3      324.09      328.60     12.78 o
  -2   9   3        3.47        3.73      1.11 o
  -1   9   3      499.69      506.57     23.89 o
   0   9   3      163.67      144.05     14.05 o
   1   9   3     1234.13     1208.25     48.22 o
   2   9   3      182.14      174.12     11.36 o
   3   9   3        3.28        4.41      1.74 o
   4   9   3      789.35      782.12     41.33 o
   5   9   3      111.59      126.76      9.95 o
  -9  10   3       18.75       19.42      3.48 o
  -8  10   3      148.97      169.44     10.47 o
  -7  10   3        0.56        0.34      1.50 o
  -6  10   3      432.89      438.24     18.57 o
  -5  10   3      169.86      173.52      8.64 o
  -4  10   3       87.44       91.58      5.80 o
  -3  10   3      742.97      764.03     31.63 o
  -2  10   3       30.83       37.48      4.18 o
  -1  10   3      815.76      842.06     41.24 o
   0  10   3       20.47       21.27      2.32 o
   1  10   3      471.85      407.62     23.75 o
   2  10   3      107.13      104.87      8.84 o
   3  10   3       22.53       13.15      2.42 o
   4  10   3        5.97        8.11      2.68 o
  -8  11   3        4.86        8.55      4.03 o
  -7  11   3      267.87      244.87     14.89 o
  -6  11   3      159.30      157.11      8.31 o
  -5  11   3      106.25      103.68      6.69 o
  -4  11   3        7.23        6.44      2.16 o
  -3  11   3      373.35      344.29     17.90 o
  -2  11   3      626.61      599.04     32.60 o
  -1  11   3      479.80      470.90     28.79 o
   0  11   3      221.02      209.23     16.59 o
   1  11   3      109.68      118.35     27.91 o
   2  11   3      231.86      214.59     14.29 o
   3  11   3        6.55       15.17      5.44 o
  -8  12   3       98.28       89.20      8.98 o
  -7  12   3       34.35       37.84      5.36 o
  -6  12   3        6.67        6.73      2.22 o
  -5  12   3       68.91       65.69      7.09 o
  -4  12   3       32.52       26.67      4.34 o
  -3  12   3        2.28        3.39      2.23 o
  -2  12   3       58.09       60.97      6.83 o
  -1  12   3      509.57      517.87     65.29 o
   0  12   3      101.01      103.36     10.25 o
   1  12   3        0.24        1.99      2.44 o
   2  12   3        1.68        1.45      3.24 o
  -7  13   3        2.45        1.97      3.65 o
  -6  13   3      306.09      325.39     22.33 o
  -5  13   3        1.42        4.76      2.78 o
  -4  13   3      328.93      309.94     21.10 o
  -3  13   3       12.43       17.71      4.80 o
  -2  13   3      352.22      343.60     20.87 o
  -1  13   3       11.64       13.96      3.82 o
   0  13   3      101.74       89.53      8.99 o
   1  13   3       44.45       52.28      7.05 o
  -5  14   3       71.49       72.23      8.18 o
  -4  14   3       43.58       47.75      6.50 o
  -3  14   3       63.07       42.19      6.10 o
  -2  14   3      141.41      162.96     13.54 o
  -1  14   3        0.75       -1.04      3.09 o
   1 -15   4      109.22      125.33     11.29 o
   2 -15   4        8.03       10.36      3.54 o
  -2 -14   4        0.04       -1.12      2.89 o
  -1 -14   4      114.00      150.56     17.23 o
   0 -14   4       18.09       25.43      8.34 o
   1 -14   4       18.06       14.09      3.83 o
   2 -14   4       15.26       18.59      4.29 o
   3 -14   4        6.00       12.13      3.62 o
   4 -14   4        5.60        0.52      2.52 o
   5 -14   4       46.67       42.13      6.32 o
  -3 -13   4        0.18       -1.87      2.83 o
  -2 -13   4       34.47       50.88      8.63 o
  -1 -13   4      543.11      550.81     30.32 o
   0 -13   4       56.22       59.58      7.89 o
   1 -13   4      198.80      207.51     13.73 o
   2 -13   4        1.00       -0.07      2.06 o
   3 -13   4       30.64       37.17      5.56 o
   4 -13   4       48.03       58.95      6.99 o
   5 -13   4       55.39       51.90      8.64 o
   6 -13   4      116.09      135.06     13.63 o
  -4 -12   4        5.27        6.43      3.79 o
  -3 -12   4      141.24      153.11     15.02 o
  -2 -12   4       48.90       51.56      5.89 o
  -1 -12   4       35.46       28.11      4.35 o
   0 -12   4        0.04        1.77      1.89 o
   1 -12   4      272.51      259.15     15.95 o
   2 -12   4      417.09      489.77     27.36 o
   3 -12   4       54.64       56.11      6.45 o
   4 -12   4      216.62      198.01     13.33 o
   5 -12   4       54.43       48.85      6.20 o
   6 -12   4       16.34       19.12      4.01 o
  -5 -11   4       16.72       28.01      5.90 o
  -4 -11   4       46.74       62.13      9.00 o
  -3 -11   4      137.06      136.28     13.36 o
  -2 -11   4       17.63       15.68      2.83 o
  -1 -11   4      179.16      159.55      9.46 o
   0 -11   4       12.45       12.58      2.61 o
   1 -11   4       21.51       21.14      3.50 o
   2 -11   4      221.61      185.41     10.71 o
   3 -11   4      302.03      293.54     20.92 o
   4 -11   4        0.72       -0.48      1.80 o
   5 -11   4       82.93       77.52      8.44 o
   6 -11   4      280.64      307.09     18.72 o
   7 -11   4       27.27       26.10      6.65 o
  -6 -10   4       10.35       12.43      4.00 o
  -5 -10   4        0.52        1.71      2.55 o
  -4 -10   4      150.30      164.24     14.89 o
  -3 -10   4      894.32      776.76     35.30 o
  -2 -10   4      120.09      124.60      7.36 o
  -1 -10   4       13.68       20.63      3.05 o
   0 -10   4     1702.95     1663.93     82.83 o
   1 -10   4      209.63      211.20     11.55 o
   2 -10   4       33.90       34.14      5.27 o
   3 -10   4      602.01      636.25     22.38 o
   4 -10   4       43.08       43.59      4.16 o
   5 -10   4       68.03       59.94      5.58 o
   6 -10   4      200.72      209.47     10.92 o
   7 -10   4       27.44       30.14      3.26 o
  -6  -9   4       40.20       50.58      7.17 o
  -5  -9   4       72.26       56.76      7.55 o
  -4  -9   4     1001.08      876.19     63.02 o
  -3  -9   4      204.95      190.80     12.87 o
  -2  -9   4      483.68      504.99     27.95 o
  -1  -9   4       16.00       18.60      1.57 o
   0  -9   4      201.63      226.71     10.10 o
   1  -9   4        7.77        8.57      2.04 o
   2  -9   4      721.57      663.57     34.22 o
   3  -9   4      448.00      458.75     16.41 o
   4  -9   4      138.71      155.32      6.67 o
   5  -9   4      422.53      424.53     15.73 o
   6  -9   4        7.03       10.77      1.97 o
   7  -9   4      349.18      351.21     14.68 o
   8  -9   4        7.13        8.64      4.52 o
  -7  -8   4       34.02       26.95      4.63 o
  -6  -8   4        1.03        2.63      2.14 o
  -5  -8   4      603.80      547.84     40.14 o
  -4  -8   4      174.85      184.57     10.84 o
  -3  -8   4       49.46       52.52      4.12 o
  -2  -8   4      223.11      215.04      8.11 o
  -1  -8   4      313.87      303.01     10.96 o
   0  -8   4      538.65      528.20     18.19 o
   1  -8   4       32.01       28.49      3.21 o
   2  -8   4      976.91      942.44     31.75 o
   3  -8   4        3.82        4.80      1.21 o
   4  -8   4        0.01       -0.67      0.67 o
   5  -8   4       23.25       26.24      2.41 o
   6  -8   4      110.30      119.52      5.96 o
   7  -8   4      315.40      337.81     13.97 o
   8  -8   4       15.67       15.94      3.36 o
  -8  -7   4      100.67       93.55     12.99 o
  -7  -7   4      253.11      225.36     13.19 o
  -6  -7   4      264.56      227.51     13.19 o
  -5  -7   4      443.59      415.20     30.62 o
  -4  -7   4        6.37        5.45      1.16 o
  -3  -7   4       29.87       35.92      7.08 o
  -2  -7   4      143.54      167.92      6.50 o
  -1  -7   4      576.85      567.95     20.40 o
   0  -7   4     1445.69     1340.12     50.05 o
   1  -7   4     1408.60     1431.78     66.34 o
   2  -7   4        0.29       -0.60      0.60 o
   3  -7   4      650.51      628.27     25.78 o
   4  -7   4      675.75      695.24     24.01 o
   5  -7   4      211.12      215.65      8.23 o
   6  -7   4        0.58        0.78      1.13 o
   7  -7   4       28.40       28.83      2.86 o
   8  -7   4       20.58       24.90      5.36 o
  -8  -6   4       50.00       49.48      8.88 o
  -7  -6   4      130.86      133.35      8.38 o
  -6  -6   4     1270.55     1236.73     62.08 o
  -5  -6   4      328.13      294.28     11.11 o
  -4  -6   4     1250.27     1216.71     53.32 o
  -3  -6   4        9.05       15.15      4.46 o
  -2  -6   4       34.35       37.19      2.78 o
  -1  -6   4      222.59      193.27      7.56 o
   0  -6   4      184.45      222.85     14.35 o
   1  -6   4     1721.70     2080.92     62.02 o
   2  -6   4       50.28       60.82      4.29 o
   3  -6   4        1.72        1.84      1.89 o
   4  -6   4      272.17      272.55     11.68 o
   5  -6   4       67.02       91.55      5.56 o
   6  -6   4       61.40       64.03      4.76 o
   7  -6   4       55.94       58.85      4.79 o
   8  -6   4      131.81      117.49      9.95 o
  -8  -5   4       14.86       14.26      5.06 o
  -7  -5   4       40.23       38.70      7.21 o
  -6  -5   4       52.19       49.72      3.07 o
  -5  -5   4        8.40       11.22      1.57 o
  -4  -5   4      283.48      288.32     11.33 o
  -3  -5   4      460.03      469.64     21.03 o
  -2  -5   4      222.31      237.63      8.46 o
  -1  -5   4      125.45      134.65      5.21 o
   0  -5   4      478.89      467.00     15.12 o
   1  -5   4      684.05      697.11     26.35 o
   2  -5   4        4.67       17.73      3.36 o
   3  -5   4      756.46      805.97     27.33 o
   4  -5   4      417.60      427.35     16.25 o
   5  -5   4      236.66      236.51     10.62 o
   6  -5   4      309.35      315.21     16.77 o
   7  -5   4      489.93      485.72     20.02 o
   8  -5   4        9.72        5.00      2.38 o
  -9  -4   4        8.60       11.29      4.85 o
  -8  -4   4      590.98      550.58     43.72 o
  -7  -4   4        2.80        4.50      3.01 o
  -6  -4   4      649.15      683.78     28.02 o
  -5  -4   4     1003.60      938.18     32.58 o
  -4  -4   4       16.09       18.96      1.38 o
  -3  -4   4       28.04       30.54      1.69 o
  -2  -4   4      600.85      621.46     17.25 o
  -1  -4   4     4043.80     4450.58    135.95 o
   0  -4   4      276.55      272.12      9.38 o
   1  -4   4      314.40      274.76     10.45 o
   2  -4   4      263.53      236.60     11.49 o
   3  -4   4      902.06      757.68     34.49 o
   4  -4   4      176.71      167.06      6.84 o
   5  -4   4      259.00      269.14     16.93 o
   6  -4   4      384.59      381.44     16.09 o
   7  -4   4      100.81      101.64      6.53 o
   8  -4   4       17.38       16.38      4.78 o
  -9  -3   4        2.38        1.14      2.96 o
  -8  -3   4      451.67      419.90     34.51 o
  -7  -3   4        9.49        9.01      3.80 o
  -6  -3   4      144.64      127.70     12.53 o
  -5  -3   4      663.20      623.35     25.50 o
  -4  -3   4       24.86       38.42      1.51 o
  -3  -3   4      596.47      704.54     24.32 o
  -2  -3   4      197.93      218.14      7.42 o
  -1  -3   4     3463.03     3660.69    112.47 o
   0  -3   4      394.58      405.99     14.66 o
   1  -3   4        3.65        2.14      0.71 o
   2  -3   4     3144.14     3141.30    103.39 o
   3  -3   4     1883.19     2168.13    116.42 o
   4  -3   4       54.84       74.09      4.14 o
   5  -3   4       84.33       87.79      4.87 o
   6  -3   4      125.11      114.81      6.31 o
   7  -3   4      101.51      103.05      6.48 o
   8  -3   4       91.86      112.38     10.69 o
  -9  -2   4      254.69      249.86     23.37 o
  -8  -2   4       40.76       46.23      8.29 o
  -7  -2   4      188.47      159.04     15.22 o
  -6  -2   4      862.02      774.77     57.51 o
  -5  -2   4       11.15        9.74      2.89 o
  -4  -2   4       24.04       21.67      2.70 o
  -3  -2   4      123.87      146.86      4.63 o
  -2  -2   4      464.93      517.45     16.27 o
  -1  -2   4      304.64      223.68      7.03 o
   0  -2   4       61.43       66.28      3.57 o
   1  -2   4     5690.40     5675.35    193.58 o
   2  -2   4        0.08        0.87      0.64 o
   3  -2   4        0.39        0.16      0.73 o
   4  -2   4      796.18      807.61     27.30 o
   5  -2   4      280.38      263.62     11.80 o
   6  -2   4      179.44      175.72      8.39 o
   7  -2   4      353.39      363.60     15.74 o
   8  -2   4      109.19      103.00      8.26 o
 -10  -1   4      173.23      166.04     19.85 o
  -9  -1   4       35.92       41.91      8.38 o
  -8  -1   4        1.21        0.11      2.02 o
  -7  -1   4       97.18      112.90     11.90 o
  -6  -1   4      130.65      119.01     11.76 o
  -5  -1   4      278.61      311.05     24.60 o
  -4  -1   4     1148.66     1159.97     85.97 o
  -3  -1   4     1312.99     1496.27     48.92 o
  -2  -1   4      161.34      177.83      5.21 o
  -1  -1   4       28.44       18.03      1.06 o
   0  -1   4      111.11       88.19      3.56 o
   1  -1   4      165.13      136.57      6.66 o
   2  -1   4       11.82        1.70      0.69 o
   3  -1   4        8.27        9.74      1.41 o
   4  -1   4       36.33       31.32      3.32 o
   5  -1   4      259.69      241.66      9.43 o
   6  -1   4       45.07       37.26      3.25 o
   7  -1   4       34.37       30.18      3.92 o
   8  -1   4       88.47       92.26      7.66 o
 -10   0   4        1.07        1.20      2.26 o
  -9   0   4      290.07      263.35     24.09 o
  -8   0   4        1.96        0.57      2.54 o
  -7   0   4        1.30        0.07      1.72 o
  -6   0   4       55.52       57.95      8.11 o
  -5   0   4       15.06       15.91      2.54 o
  -4   0   4      154.24      144.88     12.83 o
  -3   0   4     1735.39     1694.12     49.79 o
  -2   0   4      209.07      208.70      6.34 o
  -1   0   4        0.05       -0.40      0.40 o
   0   0   4       29.36       34.43      1.82 o
   1   0   4     2150.18     2217.98     69.46 o
   2   0   4     2085.22     2117.01     78.78 o
   3   0   4       43.08       47.54      3.66 o
   4   0   4      309.83      338.99     15.94 o
   5   0   4      425.56      411.18     14.13 o
   6   0   4       20.71       15.30      2.16 o
   7   0   4        1.17        2.30      1.71 o
   8   0   4        0.48        1.95      1.76 o
 -10   1   4       22.26       21.05      6.69 o
  -9   1   4      253.89      244.04     16.25 o
  -8   1   4        4.48        8.50      2.70 o
  -7   1   4        2.78        3.17      1.82 o
  -6   1   4      429.68      438.57     24.54 o
  -5   1   4      175.23      201.54     14.31 o
  -4   1   4      188.20      179.31      5.56 o
  -3   1   4      375.23      432.46     11.64 o
  -2   1   4      971.05      877.50     23.31 o
  -1   1   4     4898.30     4961.20    169.34 o
   0   1   4      356.68      392.45     16.07 o
   1   1   4      361.23      363.99     19.94 o
   2   1   4      658.33      670.34     24.46 o
   3   1   4      204.64      212.42     13.14 o
   4   1   4       54.75       49.66      3.12 o
   5   1   4      227.50      233.54      9.86 o
   6   1   4      683.08      693.70     27.21 o
   7   1   4        2.69        4.71      2.15 o
   8   1   4       26.70       21.30      3.64 o
 -10   2   4       18.48       20.64      4.44 o
  -9   2   4       44.68       46.50      9.54 o
  -8   2   4      274.43      265.06     16.67 o
  -7   2   4       60.15       58.81      5.55 o
  -6   2   4      298.33      310.20     10.35 o
  -5   2   4       14.79       21.86      1.01 o
  -4   2   4      106.62       90.97      3.02 o
  -3   2   4      194.03      156.04      5.84 o
  -2   2   4      133.98      125.06      3.80 o
  -1   2   4      245.92      205.61      6.41 o
   0   2   4      923.04     1087.34     35.67 o
   1   2   4       19.77       15.04      1.34 o
   2   2   4      119.63      126.38      5.52 o
   3   2   4      282.40      280.35     27.08 o
   4   2   4      195.02      195.02      7.43 o
   5   2   4       20.67       22.82      2.52 o
   6   2   4        0.26       -0.07      1.24 o
   7   2   4        0.03        0.33      1.60 o
 -10   3   4      103.39      113.82     21.52 o
  -9   3   4       14.68       13.83      3.52 o
  -8   3   4       14.45       12.75      1.28 o
  -7   3   4       82.73       77.66      3.34 o
  -6   3   4      892.81      866.11     25.22 o
  -5   3   4      220.41      198.73      6.88 o
  -4   3   4       14.07       15.83      1.11 o
  -3   3   4      209.29      181.58      5.32 o
  -2   3   4     1354.04     1429.87     37.54 o
  -1   3   4     1829.38     2009.26     76.27 o
   0   3   4     1068.27     1075.41     35.44 o
   1   3   4     2006.26     2142.55     68.99 o
   2   3   4        0.68        0.64      0.80 o
   3   3   4       96.53       82.30      4.44 o
   4   3   4     1130.62     1136.28     41.78 o
   5   3   4       18.59       10.12      2.04 o
   6   3   4        6.54        5.95      2.20 o
   7   3   4        0.47       -0.20      1.58 o
 -10   4   4      625.87      612.78     35.33 o
  -9   4   4        1.43        1.92      1.21 o
  -8   4   4       21.70       28.14      2.00 o
  -7   4   4      225.93      235.08      7.61 o
  -6   4   4       60.55       56.82      2.72 o
  -5   4   4      978.99      986.91     35.02 o
  -4   4   4     1640.76     1770.47     50.58 o
  -3   4   4       46.73       55.78      2.22 o
  -2   4   4     1305.70     1323.82     39.16 o
  -1   4   4      138.25      147.94      4.98 o
   0   4   4     1063.50     1103.97     40.77 o
   1   4   4        6.49        6.78      1.17 o
   2   4   4      342.79      365.70     14.35 o
   3   4   4        9.09        9.59      1.42 o
   4   4   4     1072.09     1050.12     37.89 o
   5   4   4      280.80      311.10     17.65 o
   6   4   4      175.59      169.00     10.27 o
   7   4   4      125.86      157.81     11.38 o
 -10   5   4      103.47      109.61     11.35 o
  -9   5   4      102.86      101.97      7.45 o
  -8   5   4      284.89      283.84     11.12 o
  -7   5   4       18.55       20.34      1.79 o
  -6   5   4      518.76      488.73     18.07 o
  -5   5   4        0.43        0.19      0.62 o
  -4   5   4     2966.54     2878.94     82.28 o
  -3   5   4        4.40        8.35      0.98 o
  -2   5   4      262.83      258.26      8.87 o
  -1   5   4       63.98       77.87      3.62 o
   0   5   4       93.55       82.71      7.17 o
   1   5   4      130.27      121.12      5.51 o
   2   5   4        1.22        2.04      1.65 o
   3   5   4      192.41      206.89      9.69 o
   4   5   4      300.15      311.24     12.73 o
   5   5   4      366.28      352.04     24.65 o
   6   5   4       86.06       93.48     15.98 o
 -10   6   4       49.95       65.79      6.75 o
  -9   6   4      156.58      149.07      7.79 o
  -8   6   4      140.01      144.61      7.50 o
  -7   6   4       49.64       50.88      3.64 o
  -6   6   4       11.94       16.77      1.86 o
  -5   6   4        0.01        1.48      0.76 o
  -4   6   4       14.91       23.20      1.74 o
  -3   6   4      204.96      220.00     10.75 o
  -2   6   4      650.31      708.23     22.65 o
  -1   6   4     2167.32     2256.19     74.22 o
   0   6   4      720.40      728.65     30.46 o
   1   6   4      188.91      179.27      9.03 o
   2   6   4     3187.27     3072.23    122.77 o
   3   6   4        8.66       10.01      2.04 o
   4   6   4       99.72      113.32      7.21 o
   5   6   4      679.56      638.94     31.00 o
   6   6   4       20.46       17.67      4.32 o
 -10   7   4      101.13      105.29      9.98 o
  -9   7   4       91.82       84.73      5.41 o
  -8   7   4       74.92       73.85      5.89 o
  -7   7   4       58.55       62.75      4.36 o
  -6   7   4       21.48       17.67      2.05 o
  -5   7   4        7.62       11.93      1.49 o
  -4   7   4        0.42        0.39      0.74 o
  -3   7   4      459.34      437.41     19.81 o
  -2   7   4      344.49      351.32     12.33 o
  -1   7   4        7.50        6.73      1.44 o
   0   7   4      279.16      252.28     16.49 o
   1   7   4        1.36        0.96      1.19 o
   2   7   4      448.79      402.11     15.80 o
   3   7   4       77.00       74.87      4.93 o
   4   7   4        2.28        3.74      1.59 o
   5   7   4      608.35      610.82     33.38 o
  -9   8   4      183.34      178.54      9.24 o
  -8   8   4       43.45       45.67      4.62 o
  -7   8   4       17.19       14.78      2.15 o
  -6   8   4        6.37        6.96      1.50 o
  -5   8   4       30.89       35.11      3.09 o
  -4   8   4      536.84      525.19     18.91 o
  -3   8   4     1812.88     1837.40     73.57 o
  -2   8   4      370.96      359.79     16.11 o
  -1   8   4      233.23      210.33     11.47 o
   0   8   4      599.38      540.76     24.69 o
   1   8   4      430.67      435.25     19.37 o
   2   8   4        1.20        3.59      1.39 o
   3   8   4      504.87      517.60     22.95 o
   4   8   4       51.65       47.06      4.64 o
   5   8   4       11.91       14.73      3.49 o
  -9   9   4      236.73      249.37     13.84 o
  -8   9   4       14.22       19.61      3.18 o
  -7   9   4      240.22      248.52     13.54 o
  -6   9   4       44.45       46.93      3.75 o
  -5   9   4      144.21      150.16      7.16 o
  -4   9   4       28.40       27.13      2.72 o
  -3   9   4       22.85       29.16      3.31 o
  -2   9   4      500.44      535.33     23.24 o
  -1   9   4      473.21      500.16     21.97 o
   0   9   4       16.58       18.43      2.83 o
   1   9   4     2549.47     2423.23    123.18 o
   2   9   4       60.53       66.59      5.31 o
   3   9   4        4.83        5.17      1.95 o
   4   9   4       37.34       42.00      5.37 o
  -9  10   4       32.55       44.58      5.09 o
  -8  10   4       35.19       36.87      4.58 o
  -7  10   4       20.92       13.71      2.83 o
  -6  10   4      314.05      315.03     17.97 o
  -5  10   4        7.18        7.13      1.82 o
  -4  10   4        7.75        9.95      2.33 o
  -3  10   4       14.03       14.20      2.69 o
  -2  10   4       97.11      104.27     14.22 o
  -1  10   4      536.14      493.91     24.42 o
   0  10   4       25.71       39.71      5.29 o
   1  10   4      286.65      270.83     13.19 o
   2  10   4        0.07        2.35      2.00 o
   3  10   4      147.85      127.07      8.61 o
  -8  11   4      188.38      194.58     12.83 o
  -7  11   4       43.69       54.71      5.69 o
  -6  11   4        8.47        8.35      2.08 o
  -5  11   4      208.13      196.06      9.75 o
  -4  11   4       80.01       91.46      7.36 o
  -3  11   4        2.84        0.80      1.78 o
  -2  11   4      172.96      179.28     12.12 o
  -1  11   4      298.93      310.21     28.11 o
   0  11   4        0.22        3.83      2.42 o
   1  11   4       38.29       28.13      4.71 o
   2  11   4       26.70       27.43      4.86 o
   3  11   4      221.10      220.20     21.49 o
  -8  12   4      175.45      167.53     12.45 o
  -7  12   4       80.84       80.01     15.19 o
  -6  12   4       74.76       68.01      6.07 o
  -5  12   4        4.34        4.62      2.56 o
  -4  12   4       12.52       10.63      3.08 o
  -3  12   4        6.21        6.91      2.71 o
  -2  12   4      109.10      112.36      9.96 o
  -1  12   4      288.49      276.15     22.46 o
   0  12   4      303.48      298.15     18.96 o
   1  12   4       64.73       60.08     14.28 o
   2  12   4       39.71       46.26      6.51 o
  -7  13   4       47.90       57.62     14.53 o
  -6  13   4        0.48        0.01      3.19 o
  -5  13   4       18.60       22.90      4.57 o
  -4  13   4        7.69        9.16      3.38 o
  -3  13   4       44.83       45.31      8.73 o
  -2  13   4       70.87       75.07      8.20 o
  -1  13   4       11.99       11.67      3.60 o
   0  13   4      202.38      214.42     22.43 o
  -5  14   4        3.91        3.40      2.81 o
  -4  14   4        6.60       18.52      4.54 o
  -3  14   4      205.25      225.98     33.60 o
  -2  14   4       72.93       70.92      8.34 o
  -2 -14   5       59.14       51.67      9.02 o
  -1 -14   5      120.15      134.96     15.99 o
   0 -14   5        2.33        0.93      2.30 o
   1 -14   5      103.18       94.83      9.24 o
   2 -14   5       90.75       79.23     17.24 o
   3 -14   5        0.08        0.73      2.29 o
   4 -14   5       31.51       30.21      8.57 o
  -3 -13   5      230.91      277.00     24.08 o
  -2 -13   5        0.38        2.98      3.20 o
  -1 -13   5        4.82       10.23      3.16 o
   0 -13   5      146.45      162.72     17.55 o
   1 -13   5      860.86      813.61     43.12 o
   2 -13   5       34.80       32.51     10.79 o
   3 -13   5       29.69       31.09      5.02 o
   4 -13   5       40.95       41.92      5.87 o
   5 -13   5       36.81       44.02      8.53 o
  -4 -12   5        5.37        5.90      3.70 o
  -3 -12   5        0.03        1.29      2.67 o
  -2 -12   5       69.79       70.36      9.95 o
  -1 -12   5       70.40       76.03      7.33 o
   0 -12   5       27.99       21.87      3.91 o
   1 -12   5      235.05      274.43     18.65 o
   2 -12   5      103.23       96.02      8.78 o
   3 -12   5      116.35       96.12     26.86 o
   4 -12   5       22.16       22.92      4.22 o
   5 -12   5      279.19      295.40     18.50 o
   6 -12   5        0.11       -1.45      2.13 o
  -5 -11   5       89.84      105.88     11.03 o
  -4 -11   5       23.82       17.34      4.86 o
  -3 -11   5        9.81       10.33      3.81 o
  -2 -11   5      109.55       99.88     10.98 o
  -1 -11   5      139.40      133.58     10.72 o
   0 -11   5      641.29      679.09     35.85 o
   1 -11   5      115.36      122.74      9.44 o
   2 -11   5        0.03       -0.49      1.79 o
   3 -11   5      159.88      175.61     30.81 o
   4 -11   5       12.88        8.40      6.18 o
   5 -11   5      140.22      129.66     10.74 o
   6 -11   5       41.00       31.56      5.00 o
   7 -11   5        0.66       -0.21      3.13 o
  -6 -10   5      268.51      291.44     23.25 o
  -5 -10   5        0.37        1.20      2.33 o
  -4 -10   5        8.56        9.65      3.59 o
  -3 -10   5        7.84        6.56      2.24 o
  -2 -10   5       89.49       90.85     10.05 o
  -1 -10   5     1525.81     1608.35     71.84 o
   0 -10   5     2133.61     2075.66     91.05 o
   1 -10   5     1408.68     1445.26     92.75 o
   2 -10   5       74.05       75.94      4.80 o
   3 -10   5      240.33      253.05      9.82 o
   4 -10   5      347.61      370.62     16.38 o
   5 -10   5      134.89      125.17     10.31 o
   6 -10   5        2.91        1.27      1.35 o
   7 -10   5       65.16       71.54      8.16 o
  -7  -9   5        4.70        3.85      2.42 o
  -6  -9   5       74.19      106.53     10.08 o
  -5  -9   5      118.78      128.76     11.74 o
  -4  -9   5      144.64      139.31     12.69 o
  -3  -9   5        0.16        1.34      1.24 o
  -2  -9   5       26.15       22.92      2.90 o
  -1  -9   5       83.59       93.81     11.71 o
   0  -9   5      171.40      173.23      7.66 o
   1  -9   5      339.62      341.92     17.27 o
   2  -9   5        1.09        2.06      1.09 o
   3  -9   5        9.64       10.98      1.50 o
   4  -9   5      194.53      207.67      8.51 o
   5  -9   5      214.57      210.20      8.39 o
   6  -9   5       82.91       72.59      5.05 o
   7  -9   5        1.43        0.44      1.49 o
  -7  -8   5       39.59       30.29      4.34 o
  -6  -8   5      271.35      310.14     23.53 o
  -5  -8   5      148.73      166.44     13.86 o
  -4  -8   5      439.23      408.58     21.64 o
  -3  -8   5     2632.00     2573.68    109.91 o
  -2  -8   5      420.91      438.88     22.07 o
  -1  -8   5      246.52      226.70      9.04 o
   0  -8   5      680.36      688.71     45.74 o
   1  -8   5      122.20      125.83      7.56 o
   2  -8   5     1322.24     1369.23     51.83 o
   3  -8   5      242.30      260.96     12.55 o
   4  -8   5      143.06      148.70      6.41 o
   5  -8   5       66.69       66.59      4.36 o
   6  -8   5      925.54      879.70     32.41 o
   7  -8   5       63.94       64.48      4.87 o
   8  -8   5      108.73      108.43     18.55 o
  -7  -7   5        0.79        1.00      1.48 o
  -6  -7   5       33.72       36.53      4.68 o
  -5  -7   5      219.75      207.85     16.27 o
  -4  -7   5      226.34      252.76     12.86 o
  -3  -7   5       40.70       43.36      3.08 o
  -2  -7   5        0.79        1.34      0.71 o
  -1  -7   5       76.68       79.95      3.70 o
   0  -7   5      182.01      177.45      8.75 o
   1  -7   5     1916.29     2039.17     71.80 o
   2  -7   5      168.09      183.93      8.47 o
   3  -7   5       13.85       12.58      1.71 o
   4  -7   5       79.15       72.38      5.66 o
   5  -7   5      289.57      284.37     12.58 o
   6  -7   5      240.99      252.83     12.60 o
   7  -7   5       67.11       64.09      7.95 o
   8  -7   5      102.51      113.51      9.98 o
  -6  -6   5      244.75      232.71     17.25 o
  -5  -6   5       71.62       73.31      3.87 o
  -4  -6   5      255.87      273.35     10.98 o
  -3  -6   5       10.95        9.78      1.49 o
  -2  -6   5      459.56      480.28     17.54 o
  -1  -6   5       20.24       15.89      1.75 o
   0  -6   5       37.03       47.12      3.74 o
   1  -6   5     1328.55     1375.20     48.22 o
   2  -6   5     1093.87     1144.83     57.44 o
   3  -6   5       30.68       27.50      3.19 o
   4  -6   5      200.10      186.06     10.33 o
   5  -6   5      296.37      293.20     12.95 o
   6  -6   5       58.75       67.68      5.80 o
   7  -6   5      155.36      151.04      8.72 o
   8  -6   5      220.63      206.45     13.82 o
  -8  -5   5       98.77       98.23     13.01 o
  -6  -5   5      483.69      500.38     34.79 o
  -5  -5   5      540.76      529.25     21.46 o
  -4  -5   5      515.09      518.60     19.48 o
  -3  -5   5       64.70       60.82      3.10 o
  -2  -5   5       87.37       82.43      3.43 o
  -1  -5   5      121.64      114.11      4.94 o
   0  -5   5      170.40      143.31      8.46 o
   1  -5   5     1563.41     1704.65     68.46 o
   2  -5   5      697.59      608.43     31.47 o
   3  -5   5       27.03       29.12      3.28 o
   4  -5   5      714.97      735.59     28.84 o
   5  -5   5      635.90      686.74     27.27 o
   6  -5   5       23.46       20.12      2.73 o
   7  -5   5       84.58       88.03     10.14 o
   8  -5   5       60.00       56.10      6.55 o
  -9  -4   5       44.95       53.79      9.57 o
  -8  -4   5      117.71      118.64     14.55 o
  -7  -4   5       10.80       11.71      3.82 o
  -5  -4   5      232.51      233.80      9.59 o
  -4  -4   5       19.03       25.85      2.20 o
  -3  -4   5        3.18        2.61      0.58 o
  -2  -4   5     1263.10     1263.58     39.40 o
  -1  -4   5        9.55       16.72      4.16 o
   0  -4   5      287.12      301.28     11.36 o
   1  -4   5      781.29      837.76     28.01 o
   2  -4   5       43.51       45.00      4.51 o
   3  -4   5       27.36       29.15      5.81 o
   4  -4   5      137.48      145.29      7.18 o
   5  -4   5     1100.89     1029.74     38.85 o
   6  -4   5        1.81        4.02      1.73 o
   7  -4   5        1.40        1.28      1.58 o
   8  -4   5       58.98       71.43      7.83 o
  -9  -3   5       18.83       12.73      4.79 o
  -8  -3   5        0.44       -1.50      2.16 o
  -7  -3   5      267.71      238.96     20.94 o
  -5  -3   5      444.93      468.14     44.54 o
  -4  -3   5      172.43      169.23      5.33 o
  -3  -3   5      144.09      135.62      4.45 o
  -2  -3   5      202.26      201.29      7.61 o
  -1  -3   5     1028.60     1108.29     32.87 o
   0  -3   5      772.10      806.28     26.54 o
   1  -3   5       56.60       70.98      3.37 o
   2  -3   5      259.99      279.59     11.18 o
   3  -3   5      445.63      475.41     18.90 o
   4  -3   5      393.43      378.09     13.71 o
   5  -3   5       41.10       38.27      3.54 o
   6  -3   5        5.76        4.86      1.67 o
   7  -3   5       93.10       86.60      7.19 o
   8  -3   5        9.83       13.82      3.64 o
  -9  -2   5       32.42       29.40      4.97 o
  -8  -2   5      110.35       80.90     11.37 o
  -7  -2   5        9.91        9.91      3.60 o
  -6  -2   5      218.32      226.06     19.91 o
  -5  -2   5      151.08      154.64     14.02 o
  -4  -2   5      715.02      735.94     29.55 o
  -3  -2   5      392.25      453.43     12.48 o
  -2  -2   5       99.06      117.70      5.37 o
  -1  -2   5        1.06       -0.18      0.35 o
   0  -2   5     1738.51     1889.96     77.55 o
   1  -2   5     1570.12     1574.01     54.53 o
   2  -2   5      174.75      160.56      6.03 o
   3  -2   5      425.52      481.35     17.63 o
   4  -2   5      519.95      493.74     17.54 o
   5  -2   5      695.06      674.29     26.82 o
   6  -2   5        4.52        6.97      2.23 o
   7  -2   5       52.81       47.30      8.52 o
   8  -2   5       28.35       28.26      4.86 o
 -10  -1   5        4.30        0.94      2.37 o
  -9  -1   5      231.90      226.54     15.38 o
  -8  -1   5        5.36        6.47      3.55 o
  -7  -1   5      229.98      190.41     12.50 o
  -6  -1   5      304.71      325.51     27.13 o
  -5  -1   5      343.06      343.44     27.76 o
  -4  -1   5      478.63      520.01     31.24 o
  -3  -1   5      140.20      186.67      5.87 o
  -2  -1   5      307.78      316.52      9.95 o
  -1  -1   5       77.60       96.68      4.10 o
   0  -1   5        3.36        9.43      1.06 o
   1  -1   5        2.87        4.78      0.98 o
   2  -1   5        2.60        1.41      0.79 o
   3  -1   5     1048.06     1119.90     39.21 o
   4  -1   5       89.43       78.50      4.46 o
   5  -1   5      167.28      154.42      7.70 o
   6  -1   5       74.81       54.44      4.16 o
   7  -1   5        1.09       -1.63      1.82 o
   8  -1   5       57.76       59.36     10.37 o
 -10   0   5       45.93       36.41     11.79 o
  -9   0   5      172.74      170.22     12.43 o
  -8   0   5        5.61        4.41      2.42 o
  -7   0   5       27.95       19.82      4.45 o
  -6   0   5      715.20      768.37     59.17 o
  -5   0   5     1364.75     1421.83    105.63 o
  -4   0   5      149.12      160.61      6.98 o
  -3   0   5     1445.60     1440.18     37.91 o
  -2   0   5       15.10       18.71      1.06 o
  -1   0   5      160.75      163.11      5.26 o
   0   0   5     2955.38     2958.69     91.30 o
   1   0   5      130.88      152.70      6.37 o
   2   0   5      717.65      754.52     36.39 o
   3   0   5      148.59      130.81      5.96 o
   4   0   5        0.46        0.02      1.20 o
   5   0   5      163.61      168.59      7.75 o
   6   0   5      624.84      584.53     27.69 o
   7   0   5      211.58      216.51     12.63 o
 -10   1   5        1.81        2.57      2.69 o
  -9   1   5       50.71       60.69      7.24 o
  -8   1   5      115.73      105.52      9.42 o
  -7   1   5       99.24      100.11     12.33 o
  -6   1   5      593.19      598.30     47.01 o
  -5   1   5     2140.26     2109.51    122.70 o
  -4   1   5      133.20      122.05      3.80 o
  -3   1   5      260.52      266.22      7.43 o
  -2   1   5       95.78       83.30      2.82 o
  -1   1   5     5120.43     5182.81    145.24 o
   0   1   5     1224.86     1406.53     46.25 o
   1   1   5       27.97       34.78      2.22 o
   2   1   5       23.18       23.60      2.14 o
   3   1   5      755.72      748.01     27.02 o
   4   1   5      114.71      108.49      4.98 o
   5   1   5       40.74       34.31      3.17 o
   6   1   5       17.68       17.67      2.64 o
   7   1   5       72.34       71.78      7.61 o
 -10   2   5      212.88      195.20     15.42 o
  -9   2   5       27.57       27.57      4.69 o
  -8   2   5        8.27        7.16      2.72 o
  -7   2   5       56.33       57.77      9.09 o
  -6   2   5        4.99        2.05      1.66 o
  -5   2   5      481.72      500.66     14.26 o
  -4   2   5     1061.55      993.44     26.35 o
  -3   2   5      152.06      140.22      4.28 o
  -2   2   5       98.85       87.21      3.15 o
  -1   2   5        0.19        7.02      0.86 o
   0   2   5      437.73      441.51     14.24 o
   1   2   5      702.77      821.06     33.24 o
   2   2   5       71.70       80.14      4.26 o
   3   2   5       15.86       12.50      1.77 o
   4   2   5      276.67      258.96     10.70 o
   5   2   5       44.97       36.09      3.36 o
   6   2   5       81.09       84.46     10.31 o
   7   2   5       82.33       97.57      9.27 o
 -10   3   5        1.02        2.42      3.93 o
  -9   3   5       38.00       29.25      7.05 o
  -8   3   5      376.23      379.65     32.81 o
  -7   3   5      155.94      152.47      6.01 o
  -6   3   5      113.23      116.18      4.25 o
  -5   3   5     1456.04     1456.14     45.05 o
  -4   3   5       83.08       68.55      2.98 o
  -3   3   5     1578.78     1565.79     41.37 o
  -2   3   5      811.39      883.03     25.64 o
  -1   3   5      417.40      425.40     12.84 o
   0   3   5      834.76      876.64     31.07 o
   1   3   5      271.81      315.67     15.09 o
   2   3   5      978.89      971.39     41.36 o
   3   3   5       34.06       30.86      3.24 o
   4   3   5       62.40       73.13      4.84 o
   5   3   5      729.82      708.70     28.51 o
   6   3   5       22.61       15.05      6.84 o
   7   3   5        0.54        5.37      2.69 o
 -10   4   5       43.87       28.11      7.87 o
  -9   4   5       27.50       25.92      7.01 o
  -8   4   5       30.99       34.99      6.22 o
  -7   4   5      115.72      105.30      4.52 o
  -6   4   5       53.74       45.98      2.39 o
  -5   4   5      586.14      594.79     21.48 o
  -4   4   5     2655.77     2742.64     77.98 o
  -3   4   5      934.04      963.20     28.29 o
  -2   4   5        4.94        8.54      1.17 o
  -1   4   5     1625.74     1737.34     57.28 o
   0   4   5      980.06     1056.37     41.74 o
   1   4   5        0.19        1.69      1.06 o
   2   4   5      157.94      144.98      7.70 o
   3   4   5       23.68       30.92      3.36 o
   4   4   5       71.20       58.85      4.81 o
   5   4   5       10.06       10.92      2.30 o
   6   4   5      294.34      286.25     17.69 o
 -10   5   5       13.69       13.34      5.80 o
  -9   5   5        1.71        2.39      1.52 o
  -8   5   5        2.39        1.51      0.94 o
  -7   5   5      342.04      346.31     14.24 o
  -6   5   5        7.90        6.36      1.17 o
  -5   5   5      649.00      669.50     21.69 o
  -4   5   5     2412.21     2401.75     74.97 o
  -3   5   5       53.28       58.69      2.91 o
  -2   5   5     1421.28     1426.92     44.30 o
  -1   5   5      804.18      813.71     26.15 o
   0   5   5       15.27       23.58      2.53 o
   1   5   5      141.29      172.94     13.73 o
   2   5   5      484.55      522.26     24.53 o
   3   5   5      462.85      426.97     22.02 o
   4   5   5      138.33      139.45      7.35 o
   5   5   5        0.22        2.62      1.79 o
   6   5   5      384.71      392.71     23.09 o
 -10   6   5        1.84        4.42      2.01 o
  -9   6   5       94.15      105.19      7.67 o
  -8   6   5      215.88      223.45     11.75 o
  -7   6   5      223.18      194.43      8.78 o
  -6   6   5      900.17      878.39     25.53 o
  -5   6   5        6.45        8.18      1.21 o
  -4   6   5       81.49       80.57      3.75 o
  -3   6   5        5.06        6.31      1.41 o
  -2   6   5      110.13      120.72      4.99 o
  -1   6   5     2105.45     2185.33    153.77 o
   0   6   5      181.94      200.95      9.92 o
   1   6   5       17.29       26.96      3.66 o
   2   6   5       37.24       34.00      3.62 o
   3   6   5       31.75       32.56      3.15 o
   4   6   5      387.43      392.39     24.54 o
   5   6   5       64.56       71.67      9.82 o
 -10   7   5        5.70        7.04      2.76 o
  -9   7   5       69.20       69.10      4.91 o
  -8   7   5      152.48      149.73      8.91 o
  -7   7   5      301.83      279.35     13.86 o
  -6   7   5     1376.34     1325.36     46.71 o
  -5   7   5       83.55       90.12      4.25 o
  -4   7   5      379.33      343.37     12.00 o
  -3   7   5      231.17      235.12      9.42 o
  -2   7   5      683.55      648.90     27.29 o
  -1   7   5      616.48      632.82     29.04 o
   0   7   5      763.11      759.08     37.46 o
   1   7   5       32.31       32.73      3.48 o
   2   7   5      657.02      575.72     47.65 o
   3   7   5      408.52      412.46     18.98 o
   4   7   5       66.94       65.53      5.71 o
   5   7   5        0.06        3.92      2.49 o
  -9   8   5       33.12       29.35      5.49 o
  -8   8   5       29.24       31.12      3.82 o
  -7   8   5      109.75      104.58      7.16 o
  -6   8   5      364.98      347.00     13.75 o
  -5   8   5      702.06      665.59     29.46 o
  -4   8   5        0.22        1.07      0.92 o
  -3   8   5      401.62      356.92     15.80 o
  -2   8   5      370.23      368.64     16.55 o
  -1   8   5       32.67       31.41      3.77 o
   0   8   5       10.54        8.75      2.48 o
   1   8   5        5.87        4.29      2.18 o
   2   8   5       21.70       20.35      3.99 o
   3   8   5      216.99      227.87     12.00 o
   4   8   5      172.24      175.96     21.90 o
  -9   9   5       23.18       28.64      3.88 o
  -8   9   5        5.95        5.37      2.08 o
  -7   9   5      174.74      178.61     16.12 o
  -6   9   5       14.21       16.26      2.64 o
  -5   9   5      790.13      781.92     28.95 o
  -4   9   5      221.38      210.88     10.38 o
  -3   9   5      386.15      375.15     24.67 o
  -2   9   5       89.19       86.94      6.14 o
  -1   9   5      562.88      549.77     26.50 o
   0   9   5     1667.45     1624.54     72.39 o
   1   9   5        5.56        4.63      2.41 o
   2   9   5       96.64       90.21      6.65 o
   3   9   5       10.00       11.82      2.61 o
   4   9   5        8.61        8.24      2.86 o
  -9  10   5        0.71        4.44      3.04 o
  -8  10   5       58.67       55.98      5.64 o
  -7  10   5      126.03      124.53     13.04 o
  -6  10   5       26.65       32.31      3.41 o
  -5  10   5        3.96        2.69      1.48 o
  -4  10   5       62.46       56.10      5.79 o
  -3  10   5      252.13      270.22     14.45 o
  -2  10   5        2.20        4.57      1.96 o
  -1  10   5      274.24      259.07     16.00 o
   0  10   5       35.24       32.63      7.67 o
   1  10   5       27.50       22.14      3.04 o
   2  10   5       93.83       98.74      6.92 o
   3  10   5        0.24        1.18      2.03 o
  -8  11   5       85.97       88.47      7.63 o
  -7  11   5        0.95        0.53      1.78 o
  -6  11   5       36.76       43.30      7.42 o
  -5  11   5      596.71      598.96     28.82 o
  -4  11   5        6.52        6.72      4.39 o
  -3  11   5      103.84      100.50      9.07 o
  -2  11   5      123.47      114.61     11.99 o
  -1  11   5        0.30       -0.23      2.21 o
   0  11   5      209.47      208.54     14.09 o
   1  11   5      169.75      178.92     13.89 o
   2  11   5      214.34      202.42     14.19 o
  -7  12   5      240.88      227.66     15.37 o
  -6  12   5        9.18       16.47      5.14 o
  -5  12   5       20.47       13.03      9.82 o
  -4  12   5       55.60       60.65      7.67 o
  -3  12   5       11.80       11.23      3.22 o
  -2  12   5       58.37       51.25      6.54 o
  -1  12   5      468.75      442.93     25.75 o
   0  12   5       25.88       31.18      5.38 o
   1  12   5       21.02       20.01      4.74 o
  -6  13   5       15.23       18.30      5.87 o
  -5  13   5       21.81       25.83      4.83 o
  -4  13   5      141.70      121.55     10.92 o
  -3  13   5       13.00       11.66      3.55 o
  -2  13   5      352.80      372.18     22.52 o
  -1  13   5      152.67      177.36     20.27 o
  -1 -14   6       23.65       22.15      6.37 o
   0 -14   6      151.50      152.97     17.61 o
   1 -14   6       35.78       27.18      4.88 o
   2 -14   6       14.33       15.95      4.84 o
   3 -14   6       26.42       26.16      5.04 o
  -3 -13   6      608.25      629.65     48.16 o
  -2 -13   6        3.78        5.33      3.87 o
  -1 -13   6      324.31      347.35     29.06 o
   0 -13   6      470.54      494.00     61.21 o
   1 -13   6      231.85      237.56     15.37 o
   2 -13   6       53.20       52.92      8.79 o
   3 -13   6        5.39        6.21      2.84 o
   4 -13   6        0.59        4.20      2.68 o
   5 -13   6       13.94       15.17      8.44 o
  -4 -12   6       29.58       38.38      7.15 o
  -3 -12   6       28.17       36.58      6.82 o
  -2 -12   6       38.09       60.65      9.08 o
  -1 -12   6       55.07       48.09      7.04 o
   0 -12   6       80.52       86.38      8.08 o
   1 -12   6      116.60      128.24     16.41 o
   2 -12   6      461.48      464.23     26.28 o
   3 -12   6        2.09        3.93      2.48 o
   4 -12   6       11.58        7.57      3.19 o
   5 -12   6       67.44       62.71      7.30 o
  -5 -11   6      308.80      340.80     27.07 o
  -4 -11   6      152.79      150.56     14.23 o
  -3 -11   6      933.67     1013.87     73.27 o
  -2 -11   6       14.87       13.58      3.03 o
  -1 -11   6        4.87        5.79      2.35 o
   0 -11   6       15.60       13.90      3.41 o
   1 -11   6      220.87      235.50     14.66 o
   2 -11   6        3.59        5.59      2.42 o
   3 -11   6       38.10       33.48      5.75 o
   4 -11   6      115.50      112.38      9.85 o
   5 -11   6        6.45        7.98      3.27 o
   6 -11   6       77.93       76.14      8.28 o
  -6 -10   6        4.38        0.85      2.38 o
  -5 -10   6      165.20      197.99     16.89 o
  -4 -10   6       53.23       57.73      7.88 o
  -3 -10   6        3.16        0.93      2.31 o
  -2 -10   6       15.60       17.27      2.78 o
  -1 -10   6     1474.91     1287.42     74.86 o
   0 -10   6       27.31       35.40      7.25 o
   1 -10   6      477.10      511.19     32.28 o
   2 -10   6      491.39      478.91     25.21 o
   3 -10   6        4.00        4.82      1.58 o
   4 -10   6        8.50        7.98      3.34 o
   5 -10   6        0.24        2.66      1.67 o
   6 -10   6       42.63       50.75      5.00 o
  -6  -9   6       26.15       20.71      4.09 o
  -5  -9   6      222.71      251.77     20.07 o
  -4  -9   6       39.62       43.19      6.26 o
  -3  -9   6       51.44       63.51      5.12 o
  -2  -9   6      503.12      501.69     23.63 o
  -1  -9   6       79.49       80.31      5.20 o
   0  -9   6      459.85      462.77     24.02 o
   1  -9   6      135.78      133.41     10.57 o
   2  -9   6       47.79       42.44      3.06 o
   3  -9   6      626.59      612.02     21.64 o
   4  -9   6      118.26      120.73      5.68 o
   5  -9   6       16.45       10.87      2.10 o
   6  -9   6       34.62       32.89      3.40 o
   7  -9   6      116.61      133.26     11.05 o
  -6  -8   6      186.26      174.06     14.02 o
  -5  -8   6      769.11      793.03     41.01 o
  -4  -8   6       66.99       69.67      4.36 o
  -3  -8   6       99.62      118.85      7.70 o
  -2  -8   6     1005.61     1032.94     39.19 o
  -1  -8   6        6.47        8.45      1.95 o
   0  -8   6      575.01      592.37     23.37 o
   1  -8   6       10.59       11.51      2.24 o
   2  -8   6      358.97      341.55     12.76 o
   3  -8   6      397.22      394.90     13.79 o
   4  -8   6       24.96       28.27      2.81 o
   5  -8   6      143.33      141.39      7.02 o
   6  -8   6       27.18       24.84      2.97 o
   7  -8   6        0.77        1.87      1.83 o
  -6  -7   6       17.08       13.87      2.67 o
  -5  -7   6      950.64      903.92     46.20 o
  -4  -7   6        1.72        0.93      0.76 o
  -3  -7   6      722.73      736.67     27.39 o
  -2  -7   6     2928.82     2953.14    107.96 o
  -1  -7   6     1032.47     1039.37     39.10 o
   0  -7   6      131.90      124.08      6.58 o
   1  -7   6      644.03      658.30     24.15 o
   2  -7   6       83.17       95.52     10.20 o
   3  -7   6       29.23       37.64      4.10 o
   4  -7   6        3.43        2.87      1.40 o
   5  -7   6      182.30      189.39     10.04 o
   6  -7   6       49.33       49.46      4.78 o
   7  -7   6       18.12       19.79      4.63 o
  -8  -6   6        7.26       13.97      5.03 o
  -6  -6   6       10.44       10.81      2.72 o
  -5  -6   6        0.28        0.79      0.71 o
  -4  -6   6     1214.03     1245.45     41.10 o
  -3  -6   6      601.51      629.37     21.39 o
  -2  -6   6      164.90      168.55      7.41 o
  -1  -6   6      241.75      231.59      9.76 o
   0  -6   6     1097.33     1116.04     39.43 o
   1  -6   6       26.66       15.24      2.17 o
   2  -6   6       43.32       36.62      7.11 o
   3  -6   6       72.48       86.10      6.59 o
   4  -6   6      357.36      361.95     15.39 o
   5  -6   6      188.52      195.68     10.63 o
   6  -6   6       74.60       85.08      6.60 o
   7  -6   6       24.91       21.60      5.05 o
  -8  -5   6      135.84      157.71     16.40 o
  -7  -5   6      123.18      104.93     12.78 o
  -6  -5   6      748.08      731.22     56.25 o
  -5  -5   6     1353.48     1344.70     46.95 o
  -4  -5   6      400.48      399.14     13.76 o
  -3  -5   6      137.68      124.75      5.54 o
  -2  -5   6        1.68        0.80      0.69 o
  -1  -5   6        0.06       -0.56      0.58 o
   0  -5   6     1060.42     1168.40     41.32 o
   1  -5   6       25.31       27.26      3.09 o
   2  -5   6      629.71      677.93     35.15 o
   3  -5   6        5.17        6.37      1.82 o
   4  -5   6      749.84      754.43     32.18 o
   5  -5   6       37.79       44.65      4.00 o
   6  -5   6        0.30       -1.26      1.42 o
   7  -5   6       88.38       89.61      8.61 o
  -9  -4   6      199.66      199.70     20.37 o
  -8  -4   6       46.64       43.27      8.09 o
  -7  -4   6        0.60       -1.04      2.12 o
  -6  -4   6      115.90      102.42     10.76 o
  -5  -4   6      484.35      492.42     25.44 o
  -4  -4   6      378.44      355.90     12.95 o
  -3  -4   6       15.24       13.89      1.44 o
  -2  -4   6     1655.33     1764.43     56.30 o
  -1  -4   6      837.03      964.16     31.73 o
   0  -4   6      460.38      471.80     21.23 o
   1  -4   6      334.82      315.12     23.55 o
   2  -4   6      358.47      365.55     20.01 o
   3  -4   6      143.16      148.36      8.65 o
   4  -4   6       24.14       23.15      2.70 o
   5  -4   6       60.60       64.31      4.94 o
   6  -4   6      239.47      269.18     13.55 o
   7  -4   6       50.80       50.14      7.65 o
  -9  -3   6        0.40       -2.96      3.21 o
  -8  -3   6       80.48       75.51     10.95 o
  -7  -3   6       50.57       46.18      7.65 o
  -6  -3   6      456.82      457.57     36.54 o
  -5  -3   6      305.39      294.56     18.49 o
  -4  -3   6      323.23      315.92      9.25 o
  -3  -3   6        1.56        2.54      0.51 o
  -2  -3   6      187.40      222.61      7.17 o
  -1  -3   6        0.84       -0.46      0.46 o
   0  -3   6      425.14      497.48     26.46 o
   1  -3   6      369.26      336.11     14.81 o
   2  -3   6      409.82      364.81     23.10 o
   3  -3   6      272.79      282.87     16.52 o
   4  -3   6        1.39        3.88      2.25 o
   5  -3   6       89.68       94.80      7.03 o
   6  -3   6      527.74      528.16     23.84 o
   7  -3   6        2.01        1.84      2.03 o
  -9  -2   6       34.82       32.94      7.37 o
  -8  -2   6        1.96        1.63      2.75 o
  -7  -2   6      169.77      141.45     14.23 o
  -6  -2   6      469.19      464.81     37.15 o
  -5  -2   6       35.29       50.64      7.01 o
  -4  -2   6       37.65       29.65      1.25 o
  -3  -2   6      409.78      400.88     12.29 o
  -2  -2   6      189.44      223.79      6.69 o
  -1  -2   6      310.23      327.84     10.61 o
   0  -2   6      859.53      928.48     30.74 o
   1  -2   6      113.00      103.97      4.79 o
   2  -2   6       44.19       30.48      2.98 o
   3  -2   6      718.53      712.13     32.79 o
   4  -2   6      132.86      123.38      7.67 o
   5  -2   6       52.20       58.56      4.61 o
   6  -2   6        0.93        0.60      1.51 o
   7  -2   6       11.12       11.12      3.17 o
 -10  -1   6       75.99       69.11     11.81 o
  -9  -1   6        3.82        6.10      3.56 o
  -8  -1   6       32.82       26.49      5.96 o
  -7  -1   6      293.31      302.61     26.13 o
  -6  -1   6       95.60       97.47     10.47 o
  -5  -1   6       32.82       25.08      4.77 o
  -4  -1   6       38.84       52.44      1.90 o
  -3  -1   6      208.06      259.61      7.63 o
  -2  -1   6      811.15      888.20     24.67 o
  -1  -1   6     1723.47     1703.54     48.30 o
   0  -1   6      306.44      366.75     12.20 o
   1  -1   6     1837.70     2071.51    124.58 o
   2  -1   6      951.41      867.22     35.17 o
   3  -1   6        1.01       -0.42      0.97 o
   4  -1   6       37.13       35.26      4.52 o
   5  -1   6        0.38        2.07      1.22 o
   6  -1   6       35.59       38.38      4.26 o
   7  -1   6       17.54       14.50      4.00 o
 -10   0   6       26.42       37.93      8.80 o
  -9   0   6       16.01        9.97      4.70 o
  -8   0   6       62.17       67.67     10.33 o
  -7   0   6      159.61      183.72     17.65 o
  -6   0   6       57.12       61.81      8.52 o
  -5   0   6      715.11      689.86     41.40 o
  -4   0   6     1169.81     1210.30     35.54 o
  -3   0   6       92.80       99.04      3.12 o
  -2   0   6      408.82      363.27     10.12 o
  -1   0   6      276.71      317.05      9.73 o
   0   0   6      181.49      149.83      5.66 o
   1   0   6     1495.60     1709.63     63.96 o
   2   0   6       13.95       16.43      2.50 o
   3   0   6      281.48      269.55     19.09 o
   4   0   6      149.10      139.59     11.51 o
   5   0   6        4.72        6.09      1.69 o
   6   0   6      162.33      167.83      9.56 o
   7   0   6        0.90        1.62      2.36 o
 -10   1   6        5.39       11.10      5.43 o
  -9   1   6      101.60       93.99     13.34 o
  -8   1   6        6.60        2.52      2.88 o
  -7   1   6      481.02      489.33     39.86 o
  -6   1   6       69.31       59.24      8.44 o
  -5   1   6       36.87       38.32      2.25 o
  -4   1   6      256.21      251.39      7.07 o
  -3   1   6       17.33       17.41      1.19 o
  -2   1   6       15.36       15.82      1.36 o
  -1   1   6        0.09       -0.01      0.52 o
   0   1   6      472.29      505.03     18.11 o
   1   1   6        9.89       12.43      2.69 o
   2   1   6      206.28      204.72     11.60 o
   3   1   6        8.02        4.23      1.51 o
   4   1   6      298.75      329.19     15.37 o
   5   1   6      101.33      104.36     13.27 o
   6   1   6      350.95      384.68     18.35 o
   7   1   6      317.60      327.28     20.17 o
 -10   2   6        3.02        3.04      3.98 o
  -9   2   6        8.30        7.95      4.38 o
  -8   2   6        8.29        1.53      2.97 o
  -7   2   6        9.51        4.53      3.10 o
  -6   2   6      425.47      417.96     19.76 o
  -5   2   6        6.29       11.33      0.94 o
  -4   2   6       25.55       38.85      1.93 o
  -3   2   6     2692.95     2935.56     83.36 o
  -2   2   6      580.49      639.32     20.71 o
  -1   2   6     1754.22     1933.06     62.78 o
   0   2   6       92.65       80.12      4.12 o
   1   2   6        3.17        4.74      1.28 o
   2   2   6      140.03      150.45     12.52 o
   3   2   6      103.77      113.76      7.73 o
   4   2   6      159.67      136.08      6.91 o
   5   2   6       30.12       29.06      3.30 o
   6   2   6        6.49        4.53      3.68 o
   7   2   6       43.53       40.08      5.66 o
 -10   3   6       25.27       15.51      6.34 o
  -9   3   6       49.47       41.25      8.37 o
  -8   3   6       24.76       22.92      5.95 o
  -7   3   6      799.46      804.76     28.61 o
  -6   3   6      320.15      321.43     10.68 o
  -5   3   6      419.35      413.45     14.66 o
  -4   3   6      395.81      401.46     12.08 o
  -3   3   6      243.23      205.86      7.19 o
  -2   3   6     1952.09     1962.84     60.94 o
  -1   3   6       32.27       49.87      3.50 o
   0   3   6     2249.74     2092.87     72.55 o
   1   3   6        2.71        2.89      1.18 o
   2   3   6      254.60      246.14     14.48 o
   3   3   6      451.08      450.37     22.22 o
   4   3   6      296.11      315.14     13.33 o
   5   3   6      840.83      833.96     48.01 o
   6   3   6       10.22       11.15      3.09 o
 -10   4   6       99.89      116.78     16.27 o
  -9   4   6      107.60       91.90     13.48 o
  -8   4   6        0.78        1.05      0.97 o
  -7   4   6      792.73      757.23     25.58 o
  -6   4   6      114.72      116.77      4.08 o
  -5   4   6      888.60      884.31     31.55 o
  -4   4   6       30.26       34.60      2.22 o
  -3   4   6        2.12        3.87      0.79 o
  -2   4   6      109.89      117.08      5.33 o
  -1   4   6       71.14       74.49      4.31 o
   0   4   6       55.64       48.00      4.26 o
   1   4   6      979.68      929.61     38.19 o
   2   4   6       24.79       24.22      2.94 o
   3   4   6        9.21       11.77      2.31 o
   4   4   6      325.46      304.19     20.33 o
   5   4   6        2.04        4.08      2.05 o
   6   4   6      412.73      436.39     25.38 o
  -9   5   6      127.62      117.35      7.95 o
  -8   5   6       71.35       70.79      4.06 o
  -7   5   6      231.68      230.11      9.95 o
  -6   5   6       12.22        8.98      1.37 o
  -5   5   6       27.65       37.15      2.38 o
  -4   5   6      730.55      697.49     22.65 o
  -3   5   6      428.98      433.94     18.59 o
  -2   5   6       58.97       62.26      3.80 o
  -1   5   6       26.87       29.42      2.93 o
   0   5   6      686.03      537.31     32.33 o
   1   5   6     1241.89     1175.13     53.04 o
   2   5   6      621.44      602.19     32.29 o
   3   5   6      567.23      564.41     24.79 o
   4   5   6      157.43      174.57      9.85 o
   5   5   6      149.12      172.63     12.12 o
  -9   6   6       80.63       75.03     12.61 o
  -8   6   6       26.18       25.09      2.91 o
  -7   6   6      117.27      115.11      8.73 o
  -6   6   6      121.27      119.66      5.60 o
  -5   6   6       17.63       15.79      1.63 o
  -4   6   6      411.72      387.60     13.29 o
  -3   6   6       65.90       66.52      4.72 o
  -2   6   6      306.28      332.49     12.72 o
  -1   6   6      147.38      149.36      7.89 o
   0   6   6     1313.10     1349.10     54.75 o
   1   6   6        3.68        1.04      1.33 o
   2   6   6      659.45      654.33     33.53 o
   3   6   6      153.19      172.51      9.50 o
   4   6   6      345.79      375.60     17.99 o
   5   6   6      157.64      168.25     12.61 o
 -10   7   6       15.81       16.80      3.37 o
  -9   7   6       78.68       70.84      6.29 o
  -8   7   6        3.21        1.40      1.54 o
  -7   7   6      111.37      101.40      6.87 o
  -6   7   6      238.83      240.67      9.99 o
  -5   7   6        5.43        4.64      1.13 o
  -4   7   6      149.30      155.90      6.27 o
  -3   7   6      346.59      383.02     16.98 o
  -2   7   6      418.63      367.54     33.19 o
  -1   7   6     1431.87     1421.16     56.89 o
   0   7   6        0.53        1.35      1.30 o
   1   7   6       45.25       34.57      3.88 o
   2   7   6       77.52       74.73      7.73 o
   3   7   6       21.39       23.88      4.08 o
   4   7   6       76.84       77.96      7.41 o
  -9   8   6        0.04        2.30      2.35 o
  -8   8   6       93.14       96.59      6.78 o
  -7   8   6       61.00       60.60     10.52 o
  -6   8   6      182.15      166.18      7.58 o
  -5   8   6        6.09        6.59      1.51 o
  -4   8   6      507.02      512.56     19.25 o
  -3   8   6       10.37        9.83      2.08 o
  -2   8   6     1343.39     1361.63     54.81 o
  -1   8   6      353.47      386.43     22.77 o
   0   8   6      943.54      976.11     45.21 o
   1   8   6      986.04      965.21     50.35 o
   2   8   6       10.37        9.13      2.21 o
   3   8   6       86.37       82.92      6.62 o
   4   8   6       76.04       75.97     14.37 o
  -9   9   6        0.52        0.03      3.10 o
  -8   9   6      206.96      197.69     11.51 o
  -7   9   6        8.48       11.22      2.56 o
  -6   9   6       46.48       38.22      3.74 o
  -5   9   6      509.35      508.05     21.15 o
  -4   9   6       78.63       83.42      6.56 o
  -3   9   6       30.05       27.61      3.64 o
  -2   9   6       14.88       15.03      2.84 o
  -1   9   6       71.95       60.39      5.82 o
   0   9   6      252.05      258.57     16.19 o
   1   9   6        0.24       -1.61      1.61 o
   2   9   6      163.71      168.21      9.52 o
   3   9   6      551.00      600.63     27.10 o
  -8  10   6      161.79      151.78      9.99 o
  -7  10   6       40.11       38.19      4.60 o
  -6  10   6      577.27      583.51     24.01 o
  -5  10   6        5.69        7.41      2.71 o
  -4  10   6      415.32      388.59     19.58 o
  -3  10   6     1230.87     1193.33     54.11 o
  -2  10   6        0.87        2.44      2.11 o
  -1  10   6      547.99      552.96     33.54 o
   0  10   6      334.41      354.86     22.11 o
   1  10   6       24.73       26.69      3.56 o
   2  10   6      347.70      379.41     18.16 o
  -8  11   6       18.69       23.56      4.53 o
  -7  11   6        1.50        0.27      1.92 o
  -6  11   6        1.91        0.54      2.16 o
  -5  11   6        3.88        4.40      3.82 o
  -4  11   6        0.00        3.28      2.18 o
  -3  11   6       22.11       20.57      4.11 o
  -2  11   6       41.65       38.53      5.40 o
  -1  11   6       65.13       60.48      7.11 o
   0  11   6      218.58      209.48     14.38 o
   1  11   6       23.39       30.29      5.31 o
  -7  12   6      366.74      395.04     23.97 o
  -6  12   6       59.00       52.56      9.18 o
  -5  12   6       12.43       15.29      3.66 o
  -4  12   6       34.07       39.16      5.76 o
  -3  12   6        0.01        1.47      2.14 o
  -2  12   6      141.30      140.82     11.91 o
  -1  12   6      116.26      121.45     11.17 o
   0  12   6       41.65       58.81     10.27 o
  -5  13   6      138.87      120.68     15.13 o
  -4  13   6       25.80       26.00      8.27 o
  -3  13   6       20.92       24.67      5.30 o
  -2  13   6      189.89      201.91     14.35 o
  -1 -14   7      155.77      181.33     18.11 o
   0 -14   7        8.26       16.38      5.88 o
   1 -14   7       84.62       88.46      9.00 o
   2 -14   7       41.47       39.90      5.97 o
  -3 -13   7       10.00       17.62      5.37 o
  -2 -13   7        3.89        2.84      3.44 o
  -1 -13   7        0.96        5.03      3.60 o
   0 -13   7      342.26      318.07     19.24 o
   1 -13   7       52.30       57.02      6.82 o
   2 -13   7        0.06        1.14      4.55 o
   3 -13   7       13.53       23.70      4.63 o
   4 -13   7       61.59       82.72     15.69 o
  -4 -12   7       72.52       71.18      9.65 o
  -3 -12   7        3.97        4.41      3.19 o
  -2 -12   7       31.39       35.51      6.86 o
  -1 -12   7      235.68      226.18     14.30 o
   0 -12   7       32.47       29.71      4.62 o
   1 -12   7       38.41       39.02      8.87 o
   2 -12   7        6.53        4.89      2.60 o
   3 -12   7      207.17      184.31     12.89 o
   4 -12   7       24.48       22.91      4.42 o
   5 -12   7      131.24      123.90     11.20 o
  -5 -11   7      172.68      179.33     16.04 o
  -4 -11   7       22.64       23.77      5.21 o
  -3 -11   7       34.00       45.40      7.31 o
  -2 -11   7       10.73       11.18      4.12 o
  -1 -11   7       37.28       35.62      4.72 o
   0 -11   7      216.53      207.23     13.23 o
   1 -11   7      181.17      192.31     12.70 o
   2 -11   7       57.33       53.61      6.18 o
   3 -11   7      423.76      397.36     57.91 o
   4 -11   7      251.36      244.80     25.31 o
   5 -11   7       87.11      106.29     10.05 o
  -6 -10   7        0.28        0.29      2.50 o
  -5 -10   7       54.53       51.83      7.33 o
  -4 -10   7       56.44       62.72      8.22 o
  -3 -10   7       13.08        6.64      3.04 o
  -2 -10   7      173.59      201.74     12.88 o
  -1 -10   7      233.08      211.38     18.77 o
   0 -10   7       60.53       59.30      9.99 o
   1 -10   7      531.56      507.97     27.77 o
   2 -10   7        0.71        1.70      1.98 o
   3 -10   7      394.17      388.17     18.43 o
   4 -10   7       79.11       74.71      8.39 o
   5 -10   7      136.70      157.46      7.86 o
   6 -10   7       20.96       16.46      3.19 o
  -6  -9   7        3.29        4.06      2.34 o
  -5  -9   7      116.51      117.61     10.80 o
  -4  -9   7      411.64      385.93     29.38 o
  -3  -9   7      215.38      230.75     18.52 o
  -2  -9   7     2342.12     2363.61    103.92 o
  -1  -9   7      113.91      128.25      7.88 o
   0  -9   7      352.18      312.88     15.91 o
   1  -9   7       11.87       11.70      2.58 o
   2  -9   7      399.99      376.33     16.08 o
   3  -9   7        5.24        3.32      1.24 o
   4  -9   7       54.38       49.25      3.99 o
   5  -9   7      334.29      343.51     14.32 o
   6  -9   7      119.41      126.68      9.10 o
  -6  -8   7       21.58       12.56      2.90 o
  -5  -8   7       44.90       41.44      4.02 o
  -4  -8   7      111.85       98.72      6.90 o
  -3  -8   7      674.56      718.14     32.84 o
  -2  -8   7     1095.57     1016.41     45.39 o
  -1  -8   7      374.00      332.87     17.84 o
   0  -8   7      524.55      544.63     21.76 o
   1  -8   7      106.35       96.15      6.12 o
   2  -8   7      499.92      464.19     19.06 o
   3  -8   7        0.28       -1.38      1.38 o
   4  -8   7        5.18        4.64      1.76 o
   5  -8   7       29.54       29.64      3.61 o
   6  -8   7       49.56       56.29      5.39 o
   7  -8   7       70.11       74.71      8.01 o
  -7  -7   7       16.33       20.22      5.20 o
  -6  -7   7        9.08       12.18      4.11 o
  -5  -7   7       36.00       40.76      6.61 o
  -4  -7   7      265.01      266.95     11.95 o
  -3  -7   7      209.39      207.51      7.70 o
  -2  -7   7       23.57       26.69      2.51 o
  -1  -7   7        2.57        1.54      1.65 o
   0  -7   7        1.08        0.62      1.02 o
   1  -7   7      138.77      167.43     10.67 o
   2  -7   7        7.90        6.28      1.94 o
   3  -7   7      418.21      431.05     25.81 o
   4  -7   7        2.58        6.92      1.90 o
   5  -7   7       40.30       39.88      4.27 o
   6  -7   7       62.68       63.66      5.71 o
   7  -7   7        7.09        8.19      3.01 o
  -8  -6   7       12.26       19.87      5.71 o
  -7  -6   7       64.17       76.03     10.15 o
  -6  -6   7       11.67       15.35      4.14 o
  -5  -6   7      190.08      187.44      8.58 o
  -4  -6   7      738.84      783.41     27.96 o
  -3  -6   7       66.85       69.07      5.19 o
  -2  -6   7        5.25       10.01      1.78 o
  -1  -6   7       13.13       11.41      1.54 o
   0  -6   7      175.86      204.98      8.27 o
   1  -6   7       27.01       32.34      3.58 o
   2  -6   7       28.60       28.82      3.50 o
   3  -6   7        1.83        0.95      1.54 o
   4  -6   7     1217.53     1160.27     48.46 o
   5  -6   7       96.71      109.22      7.60 o
   6  -6   7       24.03       27.20      3.71 o
   7  -6   7      451.72      504.30     33.63 o
  -8  -5   7       29.33       36.80      7.54 o
  -7  -5   7      353.41      308.72     26.37 o
  -6  -5   7      139.26      142.17     13.59 o
  -5  -5   7      109.44      106.00      4.39 o
  -4  -5   7       60.95       66.50      3.55 o
  -3  -5   7      156.29      171.49      7.34 o
  -2  -5   7      363.75      366.27     13.66 o
  -1  -5   7       54.49       65.61      3.24 o
   0  -5   7      149.91      142.57      5.85 o
   1  -5   7       18.81       20.60      2.76 o
   2  -5   7       13.59        9.19      3.46 o
   3  -5   7      330.44      308.59     15.70 o
   4  -5   7      524.15      531.99     29.03 o
   5  -5   7       29.53       34.01      3.94 o
   6  -5   7      261.51      253.85     13.13 o
   7  -5   7       17.58       17.72      4.01 o
  -9  -4   7       62.19       78.43     12.13 o
  -8  -4   7      144.16      142.08     14.99 o
  -7  -4   7      291.24      286.94     24.86 o
  -6  -4   7      179.80      172.11     15.90 o
  -5  -4   7      194.96      189.82      8.39 o
  -4  -4   7      386.85      368.46     11.97 o
  -3  -4   7      936.45      944.16     31.05 o
  -2  -4   7       91.40       92.49      4.06 o
  -1  -4   7      126.73      142.80      5.69 o
   0  -4   7      934.58      985.23     33.31 o
   1  -4   7      184.64      196.08      8.81 o
   2  -4   7      554.68      586.10     30.96 o
   3  -4   7      890.84      875.07     58.45 o
   4  -4   7       13.60       10.95      2.64 o
   5  -4   7      135.22      145.39      8.47 o
   6  -4   7       21.92       20.94      3.29 o
   7  -4   7       13.71       23.11      4.46 o
  -9  -3   7      145.00      129.30     16.28 o
  -8  -3   7       39.80       45.81      8.31 o
  -7  -3   7      125.45      129.85     13.51 o
  -6  -3   7     1105.63     1041.54     78.68 o
  -5  -3   7      256.03      258.73     15.27 o
  -4  -3   7       43.97       41.38      2.01 o
  -3  -3   7       59.38       64.68      3.29 o
  -2  -3   7      369.28      363.51     13.02 o
  -1  -3   7     1176.60     1330.32     43.95 o
   0  -3   7      815.20      817.94     30.95 o
   1  -3   7      539.67      548.92     46.95 o
   2  -3   7      343.06      384.20     29.82 o
   3  -3   7      152.97      155.29      9.20 o
   4  -3   7      157.31      172.75     11.66 o
   5  -3   7       61.65       63.41      5.51 o
   6  -3   7      244.12      239.86     12.57 o
   7  -3   7       15.63       22.89     10.26 o
  -9  -2   7       86.52       77.15     11.92 o
  -8  -2   7      307.22      334.45     29.22 o
  -7  -2   7       99.24      112.49     12.20 o
  -6  -2   7      461.74      465.75     37.32 o
  -5  -2   7      178.28      157.24     20.96 o
  -4  -2   7       19.22       17.46      1.08 o
  -3  -2   7      284.77      295.25     10.55 o
  -2  -2   7      321.99      319.25     11.25 o
  -1  -2   7        9.27       15.93      1.52 o
   0  -2   7       84.62       86.35      4.59 o
   1  -2   7      354.90      343.63     13.08 o
   2  -2   7       19.89       20.76      2.60 o
   3  -2   7      476.00      508.83     27.22 o
   4  -2   7       38.70       36.82      6.06 o
   5  -2   7      126.33      120.91      8.36 o
   6  -2   7        5.45        6.97      2.30 o
   7  -2   7        0.11        2.39      2.32 o
 -10  -1   7        2.38       -1.82      3.45 o
  -9  -1   7       81.59       75.33     11.74 o
  -8  -1   7      236.82      237.31     22.16 o
  -7  -1   7      636.04      704.26     55.31 o
  -6  -1   7        0.62        7.24      2.93 o
  -5  -1   7        6.84        8.56      1.67 o
  -4  -1   7     1265.51     1249.09     41.16 o
  -3  -1   7      126.24      163.40      6.26 o
  -2  -1   7       27.26       26.52      1.84 o
  -1  -1   7        0.34        0.91      0.59 o
   0  -1   7      816.01      723.80     25.78 o
   1  -1   7       36.70       34.75      3.22 o
   2  -1   7      520.77      470.62     26.86 o
   3  -1   7      103.91       93.08      8.07 o
   4  -1   7       53.12       50.55      4.64 o
   5  -1   7      479.98      489.22     22.38 o
   6  -1   7       30.78       25.47      3.61 o
   7  -1   7      207.16      204.58     14.20 o
 -10   0   7      247.68      256.07     25.10 o
  -9   0   7        0.59       -1.16      2.76 o
  -8   0   7      140.67      146.41     15.55 o
  -7   0   7      282.19      271.06     24.04 o
  -6   0   7        1.70        0.22      1.91 o
  -5   0   7      267.81      258.00     12.30 o
  -4   0   7      502.32      542.21     16.79 o
  -3   0   7      541.65      559.43     18.24 o
  -2   0   7       45.71       69.19      3.03 o
  -1   0   7      113.71       98.50      4.11 o
   0   0   7     1841.94     1832.79     61.91 o
   1   0   7        0.29        0.45      1.24 o
   2   0   7      131.14      131.30      8.06 o
   3   0   7      433.14      438.37     25.17 o
   4   0   7      946.99      935.04     38.68 o
   5   0   7       28.25       35.04      4.06 o
   6   0   7      268.63      272.37     14.09 o
 -10   1   7       20.88       27.39      7.70 o
  -9   1   7        3.78       11.99      4.78 o
  -8   1   7        7.36        6.10      3.78 o
  -7   1   7      345.98      358.60     30.62 o
  -6   1   7       67.48       51.67      7.92 o
  -5   1   7       91.16       98.31      3.90 o
  -4   1   7      136.10      127.60      4.37 o
  -3   1   7      755.57      775.93     22.84 o
  -2   1   7      607.23      728.70     23.48 o
  -1   1   7      791.54      839.72     27.12 o
   0   1   7       28.13       34.75      2.74 o
   1   1   7      625.82      662.96     30.59 o
   2   1   7      156.11      151.25     13.75 o
   3   1   7      319.18      288.77     17.11 o
   4   1   7      102.14       84.34     10.48 o
   5   1   7       55.87       59.76      5.48 o
   6   1   7       41.59       40.49      5.80 o
 -10   2   7       13.88       11.34      5.41 o
  -9   2   7      881.22      878.66     69.75 o
  -8   2   7      234.05      233.13     22.20 o
  -7   2   7      469.20      473.41     39.06 o
  -6   2   7     1097.60     1141.78     40.18 o
  -5   2   7      112.41      122.66      4.55 o
  -4   2   7       32.16       23.92      1.77 o
  -3   2   7      541.95      526.46     15.76 o
  -2   2   7      635.14      664.54     21.44 o
  -1   2   7       63.52       63.46      3.94 o
   0   2   7      284.07      315.72     13.26 o
   1   2   7      789.81      729.61     35.11 o
   2   2   7      994.89      950.68     39.18 o
   3   2   7      220.24      237.66     11.75 o
   4   2   7      821.26      817.80     43.20 o
   5   2   7      378.54      368.12     17.74 o
   6   2   7       10.77       16.70      7.77 o
 -10   3   7        0.30       -2.12      3.50 o
  -9   3   7        8.63       11.03      4.81 o
  -8   3   7      111.73      126.21     15.75 o
  -7   3   7        3.50        4.83      0.79 o
  -6   3   7       16.62       17.07      1.42 o
  -5   3   7     2089.55     2110.83     65.83 o
  -4   3   7      300.11      313.96     10.74 o
  -3   3   7      253.60      249.00      8.12 o
  -2   3   7     1354.36     1379.38     43.11 o
  -1   3   7        4.81       14.20      1.71 o
   0   3   7        8.92        9.78      1.75 o
   1   3   7        4.22        1.83      1.22 o
   2   3   7        4.09        1.54      1.36 o
   3   3   7      164.65      200.53     14.75 o
   4   3   7       18.41       16.29      2.90 o
   5   3   7        0.04       -0.63      1.58 o
   6   3   7       26.14       29.71      5.12 o
  -9   4   7       35.86       35.64      8.21 o
  -8   4   7      122.38      116.63     15.16 o
  -7   4   7       14.26       14.22      1.53 o
  -6   4   7      350.19      337.47     11.41 o
  -5   4   7      244.06      223.43      8.04 o
  -4   4   7      316.12      329.30     11.27 o
  -3   4   7        0.36        0.33      0.77 o
  -2   4   7     1249.96     1360.85     55.26 o
  -1   4   7      116.31      130.37      6.06 o
   0   4   7      218.25      223.61     11.85 o
   1   4   7     1096.71     1036.77     48.24 o
   2   4   7      303.22      271.41     13.14 o
   3   4   7      984.57      865.22     45.54 o
   4   4   7        9.00        7.90      2.25 o
   5   4   7      110.80      116.19      8.51 o
  -9   5   7        0.03        2.06      3.68 o
  -8   5   7      152.27      153.72      8.68 o
  -7   5   7      638.13      627.12     29.16 o
  -6   5   7       25.77       26.89      2.31 o
  -5   5   7       40.94       42.62      2.65 o
  -4   5   7      287.12      281.99      9.90 o
  -3   5   7       23.66       30.07      2.51 o
  -2   5   7        3.07        4.86      1.22 o
  -1   5   7      300.23      326.49     20.76 o
   0   5   7      137.80      134.78     12.58 o
   1   5   7       24.77       27.09      3.46 o
   2   5   7       78.85       97.24     15.09 o
   3   5   7      131.09      137.28     11.33 o
   4   5   7      259.14      247.16     12.99 o
   5   5   7       35.27       32.67      5.30 o
  -9   6   7       25.63       28.19      4.75 o
  -8   6   7       22.36       21.97      4.38 o
  -7   6   7       23.80       29.29      3.29 o
  -6   6   7      602.55      599.58     22.28 o
  -5   6   7       12.70       13.62      1.61 o
  -4   6   7        1.84        2.59      0.99 o
  -3   6   7      463.45      465.61     18.41 o
  -2   6   7      335.46      333.18     15.19 o
  -1   6   7     1481.28     1385.32     56.51 o
   0   6   7      126.80      130.09     11.10 o
   1   6   7      961.73      950.87     47.92 o
   2   6   7      195.73      200.68     13.32 o
   3   6   7       12.98       15.81      2.85 o
   4   6   7      244.93      249.86     13.22 o
  -9   7   7        9.31        8.68      3.57 o
  -8   7   7       20.56       23.02      3.10 o
  -7   7   7       14.78       16.57      2.65 o
  -6   7   7     1670.33     1626.75     57.97 o
  -5   7   7       57.72       62.16      4.21 o
  -4   7   7        8.09        2.86      1.32 o
  -3   7   7      242.18      249.78     12.00 o
  -2   7   7      283.95      289.24     13.60 o
  -1   7   7       77.75       70.71      5.51 o
   0   7   7      395.10      400.30     20.36 o
   1   7   7       60.76       60.02      6.69 o
   2   7   7      179.00      167.38     11.91 o
   3   7   7       83.55       85.90      6.96 o
   4   7   7       36.43       31.19      9.92 o
  -9   8   7      137.48      113.93      8.98 o
  -8   8   7      159.26      139.67     10.35 o
  -7   8   7       14.59       10.01      2.32 o
  -6   8   7       37.32       31.52      3.18 o
  -5   8   7      489.56      495.76     19.14 o
  -4   8   7        1.64        1.79      1.32 o
  -3   8   7     1223.05     1186.57     53.91 o
  -2   8   7      216.98      234.25     12.78 o
  -1   8   7        0.08        1.58      1.61 o
   0   8   7       73.41       72.81      8.61 o
   1   8   7      129.59      130.91     26.20 o
   2   8   7        1.35        2.40      2.40 o
   3   8   7       73.51       93.63     15.73 o
  -9   9   7       30.68       22.11      4.91 o
  -8   9   7      129.03      105.85      7.61 o
  -7   9   7       43.39       44.97      4.86 o
  -6   9   7        5.73        9.34      2.41 o
  -5   9   7        7.82        5.63      2.19 o
  -4   9   7       51.22       53.82      5.26 o
  -3   9   7      143.31      138.18      9.01 o
  -2   9   7       65.66       62.69      6.74 o
  -1   9   7      213.82      222.48     14.46 o
   0   9   7      267.02      265.76     16.82 o
   1   9   7       73.67       79.62     11.08 o
   2   9   7        6.00        5.05      2.25 o
  -8  10   7        5.68        4.22      2.05 o
  -7  10   7      481.86      480.81     24.25 o
  -6  10   7        3.52        1.55      1.88 o
  -5  10   7       80.68       66.43      6.08 o
  -4  10   7      221.60      208.05     13.52 o
  -3  10   7       19.42       19.08      6.46 o
  -2  10   7       15.91       15.25      4.30 o
  -1  10   7       16.06       13.34      3.48 o
   0  10   7      158.99      183.62     17.42 o
   1  10   7       22.36       23.70      4.81 o
  -7  11   7       61.08       78.18      8.28 o
  -6  11   7        6.55        4.55      3.42 o
  -5  11   7      517.85      502.84     28.10 o
  -4  11   7       51.28       50.79      6.30 o
  -3  11   7       20.20       14.42      3.62 o
  -2  11   7      674.31      621.49     34.44 o
  -1  11   7      318.67      340.37     20.90 o
   0  11   7       29.14       44.83      9.42 o
  -6  12   7      102.82       91.87     12.53 o
  -5  12   7        6.13        9.97      4.17 o
  -4  12   7        7.90       12.25      3.59 o
  -3  12   7       15.31       14.07      3.97 o
  -2  12   7      439.26      472.26     39.69 o
  -1  12   7      166.35      163.38     18.55 o
  -2 -13   8        2.18        3.27      3.22 o
  -1 -13   8      198.69      177.11     17.39 o
   0 -13   8      257.33      264.71     23.80 o
   1 -13   8       16.53       18.37      5.99 o
   2 -13   8      128.80      110.18     10.19 o
   3 -13   8       57.75       62.34      8.83 o
  -4 -12   8      138.47      178.13     16.45 o
  -3 -12   8      244.62      271.66     23.22 o
  -2 -12   8       24.57       22.92      5.61 o
  -1 -12   8       94.01      104.69     13.07 o
   0 -12   8        6.32        8.81      2.98 o
   1 -12   8        4.13        0.37      2.16 o
   2 -12   8        0.19       -0.61      2.25 o
   3 -12   8        2.20        2.31      2.48 o
   4 -12   8       28.94       33.09      5.58 o
  -5 -11   8      452.51      546.19     40.95 o
  -4 -11   8      128.85      151.84     14.18 o
  -3 -11   8      386.12      407.14     32.05 o
  -2 -11   8      272.06      250.94     21.48 o
  -1 -11   8       22.56       28.22      4.45 o
   0 -11   8      114.42      113.19      9.43 o
   1 -11   8       43.51       44.61      5.67 o
   2 -11   8        3.42        6.02      2.59 o
   3 -11   8       27.67       40.44      7.91 o
   4 -11   8       19.31       28.40      4.92 o
   5 -11   8       14.24       27.41      5.16 o
  -5 -10   8        1.27        1.82      2.48 o
  -4 -10   8        3.60        6.66      3.21 o
  -3 -10   8       10.81        5.21      2.97 o
  -2 -10   8        4.93        5.84      2.05 o
  -1 -10   8      161.91      151.11     10.19 o
   0 -10   8      166.02      162.66     20.88 o
   1 -10   8      142.10      144.24     10.28 o
   2 -10   8       62.55       64.60      6.94 o
   3 -10   8       40.43       46.95      4.84 o
   4 -10   8      134.16      128.02      7.17 o
   5 -10   8       61.04       61.93      5.02 o
  -6  -9   8      505.64      535.93     38.68 o
  -5  -9   8      153.66      166.60     14.09 o
  -4  -9   8       66.62       77.67      9.16 o
  -3  -9   8      333.02      301.65     23.99 o
  -2  -9   8      129.46      123.97      7.59 o
  -1  -9   8      146.65      131.04     13.75 o
   0  -9   8       16.47       14.25      2.73 o
   1  -9   8        4.46        5.19      2.13 o
   2  -9   8        6.26       12.74      4.14 o
   3  -9   8      100.32       88.66      6.77 o
   4  -9   8       73.62       67.90      4.97 o
   5  -9   8      574.82      563.22     25.73 o
   6  -9   8        0.08        0.34      1.74 o
  -6  -8   8       11.85       10.42      2.54 o
  -5  -8   8       59.53       54.45      6.54 o
  -4  -8   8       42.23       48.92      6.43 o
  -3  -8   8      348.75      391.90     20.98 o
  -2  -8   8      442.49      466.37     22.25 o
  -1  -8   8       12.85       10.14      2.25 o
   0  -8   8      697.97      651.26     25.64 o
   1  -8   8      431.73      409.29     18.56 o
   2  -8   8      267.15      263.47     15.98 o
   3  -8   8        4.65        4.02      2.36 o
   4  -8   8       47.40       56.53      6.07 o
   5  -8   8       26.58       23.16      3.48 o
   6  -8   8       18.96       13.91      3.03 o
  -6  -7   8       28.86       34.72      3.26 o
  -5  -7   8       41.64       39.77      3.72 o
  -4  -7   8      321.16      298.50     17.87 o
  -3  -7   8      194.32      167.17     13.34 o
  -2  -7   8      698.70      745.85     28.72 o
  -1  -7   8      101.25       98.26      5.05 o
   0  -7   8      174.20      168.74      8.37 o
   1  -7   8     1554.65     1577.78     70.78 o
   2  -7   8       70.52       55.55      5.96 o
   3  -7   8      182.14      196.36     12.84 o
   4  -7   8       36.81       37.32      4.05 o
   5  -7   8       72.14       84.89      6.70 o
   6  -7   8      179.12      191.41     17.81 o
  -7  -6   8       70.48       81.05     10.51 o
  -6  -6   8      260.89      242.23     20.72 o
  -5  -6   8      592.39      553.19     30.13 o
  -4  -6   8     3014.45     3001.00    104.24 o
  -3  -6   8       42.46       35.50      2.81 o
  -2  -6   8      199.97      191.90      7.94 o
  -1  -6   8       47.97       48.87      3.63 o
   0  -6   8      459.71      411.72     18.37 o
   1  -6   8      129.93      119.66     11.61 o
   2  -6   8      401.53      451.50     24.88 o
   3  -6   8      641.75      566.18     30.80 o
   4  -6   8       88.73       90.91     12.73 o
   5  -6   8      129.04      124.87      8.61 o
   6  -6   8        2.02        4.57      2.11 o
  -8  -5   8       12.39       21.63      5.78 o
  -7  -5   8       75.71       80.74     10.59 o
  -6  -5   8       34.32       37.81      6.29 o
  -5  -5   8      446.06      454.91     16.50 o
  -4  -5   8     1614.66     1626.02     57.00 o
  -3  -5   8      426.92      447.11     17.34 o
  -2  -5   8       24.52       25.05      2.45 o
  -1  -5   8        1.53        0.22      0.68 o
   0  -5   8      161.30      158.07      6.53 o
   1  -5   8       34.75       38.27      4.04 o
   2  -5   8      297.68      302.97     15.76 o
   3  -5   8      344.42      371.31     19.11 o
   4  -5   8       12.96       10.23      3.02 o
   5  -5   8       96.72       96.78      7.40 o
   6  -5   8        7.65        8.45      3.41 o
  -9  -4   8      112.82      143.10     17.34 o
  -8  -4   8       25.63       33.58      6.89 o
  -7  -4   8      131.80      129.17     13.36 o
  -6  -4   8      690.36      705.87     54.49 o
  -5  -4   8        5.60        6.92      0.88 o
  -4  -4   8       11.35       14.07      1.29 o
  -3  -4   8      149.29      158.97      9.19 o
  -2  -4   8        0.90        0.98      0.78 o
  -1  -4   8      205.72      204.89      7.86 o
   0  -4   8       68.49       79.94      5.22 o
   1  -4   8      600.96      578.62     27.36 o
   2  -4   8        4.73        2.78      1.62 o
   3  -4   8       74.25       71.36      6.23 o
   4  -4   8       20.46       19.06      3.75 o
   5  -4   8       31.59       34.66      4.17 o
   6  -4   8        1.25        0.80      1.72 o
  -9  -3   8        3.15        6.33      4.22 o
  -8  -3   8        2.48        3.13      2.96 o
  -7  -3   8       88.04      109.94     11.89 o
  -6  -3   8      741.27      715.37     55.29 o
  -5  -3   8      134.51      144.99      5.57 o
  -4  -3   8       89.57       83.49      3.72 o
  -3  -3   8       29.23       24.38      1.89 o
  -2  -3   8      246.56      268.68      9.81 o
  -1  -3   8       24.63       23.14      1.95 o
   0  -3   8     1307.21     1332.85     50.46 o
   1  -3   8       46.65       47.62      5.55 o
   2  -3   8     2771.48     2765.35    136.10 o
   3  -3   8      201.05      168.97     10.09 o
   4  -3   8       64.42       72.13      7.27 o
   5  -3   8      546.34      548.69     24.88 o
   6  -3   8       11.55        7.34      3.42 o
  -9  -2   8        3.60        3.89      3.61 o
  -8  -2   8        0.03        2.67      2.94 o
  -7  -2   8       61.22       55.18      8.65 o
  -6  -2   8      659.35      667.58     51.99 o
  -5  -2   8       49.42       58.49      2.57 o
  -4  -2   8      537.68      548.86     18.38 o
  -3  -2   8       38.05       38.90      2.88 o
  -2  -2   8        4.16        8.36      1.22 o
  -1  -2   8      259.24      257.46      9.56 o
   0  -2   8        1.52        2.70      1.34 o
   1  -2   8      109.14      116.89      6.57 o
   2  -2   8      976.77      874.31     40.23 o
   3  -2   8      166.73      144.47      8.32 o
   4  -2   8      607.60      560.45     30.72 o
   5  -2   8       41.24       29.30      3.89 o
   6  -2   8        1.48       -1.04      1.59 o
  -9  -1   8        0.26        0.94      3.11 o
  -8  -1   8      704.52      667.73     53.47 o
  -7  -1   8       51.31       60.25      9.22 o
  -6  -1   8        1.07        3.14      2.53 o
  -5  -1   8       16.75       19.34      1.37 o
  -4  -1   8       40.21       42.27      2.18 o
  -3  -1   8      201.16      227.97      7.71 o
  -2  -1   8       70.38       95.75      4.01 o
  -1  -1   8        2.38        3.73      1.03 o
   0  -1   8     2216.30     2181.26     74.39 o
   1  -1   8      152.31      155.80      8.26 o
   2  -1   8       35.91       48.08      4.37 o
   3  -1   8      692.21      721.29     34.02 o
   4  -1   8       70.88       61.17      6.68 o
   5  -1   8       17.32       20.67      3.32 o
   6  -1   8      115.26       96.12      7.59 o
 -10   0   8        9.34       13.69      5.91 o
  -9   0   8        0.03        2.42      3.41 o
  -8   0   8        7.96        5.72      3.61 o
  -7   0   8      352.63      351.66     30.02 o
  -6   0   8       76.53       71.90      9.94 o
  -5   0   8     1169.53     1182.63     38.87 o
  -4   0   8      476.00      488.81     15.45 o
  -3   0   8      876.78      922.23     26.79 o
  -2   0   8     2678.07     2698.33     84.10 o
  -1   0   8        3.81        3.24      0.86 o
   0   0   8       95.26       74.68      4.52 o
   1   0   8      773.52      813.19     56.70 o
   2   0   8        5.21        4.35      1.68 o
   3   0   8      118.83       91.15      7.34 o
   4   0   8      293.20      270.95     26.35 o
   5   0   8      204.21      191.87     11.62 o
   6   0   8        4.13        3.71      2.69 o
 -10   1   8       10.96       19.64      6.75 o
  -9   1   8       44.66       57.29     10.24 o
  -8   1   8      198.14      175.80     17.95 o
  -7   1   8      176.78      159.30     16.25 o
  -6   1   8       30.41       38.07      3.36 o
  -5   1   8      508.13      503.61     17.10 o
  -4   1   8      182.44      189.21      6.92 o
  -3   1   8      137.36      135.33      5.19 o
  -2   1   8      309.79      322.04     11.16 o
  -1   1   8      152.51      164.66      6.38 o
   0   1   8       33.50       39.31      3.63 o
   1   1   8     1006.08      914.95     47.05 o
   2   1   8       84.67       86.15      6.29 o
   3   1   8        0.95        3.91      1.99 o
   4   1   8       74.86       99.28     11.00 o
   5   1   8      129.69      116.28      8.46 o
   6   1   8        9.66       10.09      5.69 o
 -10   2   8       11.76       13.18      5.64 o
  -9   2   8      715.63      762.07     61.47 o
  -8   2   8       37.23       41.24      8.31 o
  -7   2   8      167.17      157.64     16.16 o
  -6   2   8     1739.21     1753.68     61.41 o
  -5   2   8       25.59       21.17      1.59 o
  -4   2   8      676.82      662.90     21.25 o
  -3   2   8       48.14       55.67      3.42 o
  -2   2   8     1134.83     1117.71     38.96 o
  -1   2   8      421.41      431.14     16.10 o
   0   2   8       79.82       78.85      5.61 o
   1   2   8       53.22       68.50      7.10 o
   2   2   8      323.93      294.68     14.14 o
   3   2   8        0.31       -1.55      1.63 o
   4   2   8       88.41       58.22      6.78 o
   5   2   8      204.15      204.07     11.43 o
  -9   3   8       27.43       33.43      8.09 o
  -8   3   8        2.94        6.03      4.12 o
  -7   3   8      181.01      179.42      8.35 o
  -6   3   8      139.16      138.27      5.47 o
  -5   3   8      937.09      982.97     34.97 o
  -4   3   8       18.68       20.95      1.79 o
  -3   3   8       22.96       26.35      2.53 o
  -2   3   8        1.84        1.71      0.95 o
  -1   3   8      106.73      100.97      5.12 o
   0   3   8      482.61      450.99     25.05 o
   1   3   8       49.06       36.65      3.81 o
   2   3   8        2.14       11.47      2.67 o
   3   3   8      741.76      711.98     38.32 o
   4   3   8        1.69        2.43      1.80 o
   5   3   8      253.93      274.98     18.84 o
  -9   4   8       43.74       33.87      8.18 o
  -8   4   8      472.35      472.35     40.25 o
  -7   4   8      438.02      437.04     20.30 o
  -6   4   8       11.60       13.99      1.78 o
  -5   4   8      407.43      407.22     13.70 o
  -4   4   8      305.52      310.67     10.86 o
  -3   4   8       28.26       33.32      2.70 o
  -2   4   8       98.38      104.48      5.33 o
  -1   4   8        0.04        0.49      1.12 o
   0   4   8      115.41      119.82      7.05 o
   1   4   8       14.43       16.64      2.76 o
   2   4   8       14.07       17.50      5.53 o
   3   4   8       62.61       57.22      6.67 o
   4   4   8        4.24        6.76      2.26 o
   5   4   8       47.58       34.68      8.53 o
  -9   5   8      361.78      324.21     30.43 o
  -8   5   8        2.01        1.54      1.87 o
  -7   5   8      267.96      259.77     13.52 o
  -6   5   8        3.41        2.64      1.25 o
  -5   5   8      106.48      102.84      5.16 o
  -4   5   8      217.21      213.77      8.69 o
  -3   5   8       10.12       14.66      1.88 o
  -2   5   8      221.04      204.95     11.74 o
  -1   5   8      376.77      395.66     17.94 o
   0   5   8      118.47      103.63     15.69 o
   1   5   8      895.55      837.68     44.09 o
   2   5   8       22.81       30.71      4.83 o
   3   5   8        9.45       11.54      3.32 o
   4   5   8      115.64      122.77      8.99 o
  -9   6   8       81.01       78.93      6.36 o
  -8   6   8      105.77       96.38      6.35 o
  -7   6   8       93.18       95.03      6.44 o
  -6   6   8       26.34       30.58      2.94 o
  -5   6   8       23.70       21.12      2.34 o
  -4   6   8        5.38        5.87      1.64 o
  -3   6   8       83.08       86.03      5.57 o
  -2   6   8      274.96      246.69     15.39 o
  -1   6   8       52.63       58.52      5.03 o
   0   6   8      108.25       90.14     13.75 o
   1   6   8        9.46       20.98      4.03 o
   2   6   8      139.90      154.53     12.55 o
   3   6   8        3.19       -1.68      1.68 o
   4   6   8      550.07      607.80     27.81 o
  -9   7   8       16.85       16.51      3.12 o
  -8   7   8       69.20       65.48      5.51 o
  -7   7   8       51.31       48.01      4.72 o
  -6   7   8      244.92      209.90     14.42 o
  -5   7   8      208.48      210.10      9.19 o
  -4   7   8        0.59        1.94      1.35 o
  -3   7   8       80.83       87.23      7.91 o
  -2   7   8       78.21       71.55      6.26 o
  -1   7   8      269.70      255.15     14.03 o
   0   7   8       17.29        8.27      2.75 o
   1   7   8       26.50       36.77     10.86 o
   2   7   8      132.51      125.82     11.61 o
   3   7   8      137.49      133.55      9.51 o
  -9   8   8       11.95       17.66      4.11 o
  -8   8   8       10.81       19.73      3.90 o
  -7   8   8       45.78       44.68      4.76 o
  -6   8   8       53.35       43.64      4.69 o
  -5   8   8       25.77       27.23      3.97 o
  -4   8   8        0.35        2.99      1.99 o
  -3   8   8      832.97      849.76     39.68 o
  -2   8   8        1.40        1.76      1.72 o
  -1   8   8       61.49       54.28      6.38 o
   0   8   8       87.17       92.79      8.97 o
   1   8   8        3.38        5.25      2.60 o
   2   8   8       41.02       39.60      5.91 o
  -8   9   8      169.24      147.81      9.66 o
  -7   9   8       86.41       81.82      6.97 o
  -6   9   8       29.53       32.97      4.67 o
  -5   9   8      267.71      253.54     13.85 o
  -4   9   8       34.07       30.67      4.09 o
  -3   9   8        4.55        6.71      2.66 o
  -2   9   8       36.16       31.63      4.88 o
  -1   9   8      111.36      102.15      9.45 o
   0   9   8        0.05        2.56      2.26 o
   1   9   8       26.18       37.33      5.97 o
   2   9   8      319.14      353.80     17.60 o
  -8  10   8      385.84      385.48     28.55 o
  -7  10   8      110.70      104.34      8.36 o
  -6  10   8       49.75       49.97      6.73 o
  -5  10   8      399.71      419.18     23.89 o
  -4  10   8        5.43        3.87      2.43 o
  -3  10   8       99.07      108.01      9.77 o
  -2  10   8        0.00       -0.41      2.03 o
  -1  10   8      136.37      144.45     12.20 o
   0  10   8       23.55       23.91      4.81 o
   1  10   8       30.20       38.75      6.13 o
  -7  11   8        0.12       -0.13      2.79 o
  -6  11   8       41.19       37.96      7.50 o
  -5  11   8        9.06        7.31      3.87 o
  -4  11   8        7.60        8.80      3.54 o
  -3  11   8        2.04        5.36      2.73 o
  -2  11   8        2.17       -0.24      2.28 o
  -1  11   8       39.03       44.07      6.48 o
  -5  12   8       63.36       49.39      9.24 o
  -4  12   8       70.07       85.98      9.03 o
  -3  12   8        1.63        3.90      2.88 o
  -1 -13   9       58.73       43.75      8.09 o
   0 -13   9        9.20       13.44      5.33 o
   1 -13   9       56.35       46.84      6.37 o
  -3 -12   9      109.99      118.02     13.72 o
  -2 -12   9       18.42       32.30      6.85 o
  -1 -12   9       19.82       20.00      5.43 o
   0 -12   9      291.44      307.28     18.72 o
   1 -12   9       16.56       14.59      3.72 o
   2 -12   9        2.89        1.87      2.53 o
   3 -12   9      184.02      192.90     13.73 o
  -4 -11   9        8.70        9.11      3.81 o
  -3 -11   9       51.18       35.63      6.69 o
  -2 -11   9        1.75        6.27      3.52 o
  -1 -11   9        4.28        2.14      3.04 o
   0 -11   9        1.05        2.17      2.26 o
   1 -11   9       58.20       48.52      6.04 o
   2 -11   9       63.58       64.33     12.16 o
   3 -11   9        1.82        7.03      2.97 o
   4 -11   9        1.07        6.44      3.17 o
  -5 -10   9       93.21      107.08     10.49 o
  -4 -10   9       61.16       62.21      8.34 o
  -3 -10   9       63.87       67.83      9.08 o
  -2 -10   9      114.34      112.05     11.66 o
  -1 -10   9      244.99      224.47     13.98 o
   0 -10   9      269.77      248.28     15.93 o
   1 -10   9     1088.22     1056.65     54.68 o
   2 -10   9       11.48       13.05      2.74 o
   3 -10   9      145.10      141.45      7.52 o
   4 -10   9       66.87       70.66      5.32 o
  -6  -9   9        3.87        1.85      2.04 o
  -5  -9   9      192.33      229.52     18.45 o
  -4  -9   9       46.97       50.54      7.07 o
  -3  -9   9        1.84        0.17      1.99 o
  -2  -9   9       25.01       22.99      4.27 o
  -1  -9   9        1.68        1.97      1.68 o
   0  -9   9        0.09        1.15      1.78 o
   1  -9   9        1.98        0.10      1.45 o
   2  -9   9      467.46      463.42     21.33 o
   3  -9   9       76.32       81.92      6.68 o
   4  -9   9        5.31        4.80      1.83 o
   5  -9   9      318.55      343.01     36.98 o
  -6  -8   9       38.47       30.72      4.10 o
  -5  -8   9      386.25      396.06     29.39 o
  -4  -8   9       26.31       42.71      6.12 o
  -3  -8   9       93.64       74.84      8.90 o
  -2  -8   9       47.59       59.22      5.10 o
  -1  -8   9      392.43      356.49     16.22 o
   0  -8   9       13.27       11.09      2.26 o
   1  -8   9       45.30       30.60      3.57 o
   2  -8   9       15.62       15.88      3.40 o
   3  -8   9       19.15       17.57      8.06 o
   4  -8   9        3.28        3.76      2.08 o
   5  -8   9        0.31        0.93      1.97 o
  -6  -7   9       71.91       65.23      5.70 o
  -5  -7   9        4.36        8.69      2.50 o
  -4  -7   9        2.85        2.40      2.03 o
  -3  -7   9      116.70       97.97      6.05 o
  -2  -7   9      163.22      166.46      9.24 o
  -1  -7   9      972.82      932.27     35.70 o
   0  -7   9      278.97      259.54     13.69 o
   1  -7   9        0.96        5.45      2.25 o
   2  -7   9       21.21       12.94      4.29 o
   3  -7   9      317.96      331.63     19.77 o
   4  -7   9      739.22      770.85     41.42 o
   5  -7   9        1.51        1.14      1.94 o
  -6  -6   9       85.74       92.71      9.90 o
  -5  -6   9       82.97       77.60      5.33 o
  -4  -6   9       48.61       48.78      4.83 o
  -3  -6   9      173.39      153.79      8.40 o
  -2  -6   9      172.81      173.27      7.99 o
  -1  -6   9      147.62      153.13      6.33 o
   0  -6   9      138.66      139.15     10.40 o
   1  -6   9       16.93        9.80      2.41 o
   2  -6   9       21.48       25.72      7.74 o
   3  -6   9      615.89      603.88     32.93 o
   4  -6   9      193.16      200.72     13.61 o
   5  -6   9        1.46        4.99      2.17 o
   6  -6   9       22.33       24.59      3.90 o
  -8  -5   9       97.02      118.23     14.46 o
  -7  -5   9      383.69      341.16     28.64 o
  -6  -5   9        8.40       10.02      3.65 o
  -5  -5   9      364.61      316.54     17.11 o
  -4  -5   9      423.81      457.13     19.55 o
  -3  -5   9       41.54       33.65      2.39 o
  -2  -5   9        0.57        1.58      0.83 o
  -1  -5   9       34.73       33.81      2.52 o
   0  -5   9       61.05       47.91      3.58 o
   1  -5   9       18.24       17.88      6.42 o
   2  -5   9      116.53      116.66      9.55 o
   3  -5   9        3.64        2.27      2.08 o
   4  -5   9       53.90       47.87     12.13 o
   5  -5   9       35.40       40.30      4.73 o
   6  -5   9        0.16        2.55      2.28 o
  -8  -4   9      119.93      115.23     14.33 o
  -7  -4   9       66.67       77.00     10.53 o
  -6  -4   9        6.03       15.09      4.22 o
  -5  -4   9        9.61       13.22      1.52 o
  -4  -4   9      293.59      298.93     11.29 o
  -3  -4   9       69.44       72.33      3.98 o
  -2  -4   9      965.73      863.23     34.76 o
  -1  -4   9      730.38      719.24     24.61 o
   0  -4   9      645.14      656.40     31.00 o
   1  -4   9     1029.40     1080.73     48.69 o
   2  -4   9     2728.68     2569.21    124.62 o
   3  -4   9       80.46      108.34      9.34 o
   4  -4   9       58.26       61.42      6.90 o
   5  -4   9      180.44      200.93     11.23 o
   6  -4   9      302.37      349.69     32.70 o
  -9  -3   9      464.58      459.37     39.06 o
  -8  -3   9       60.40       65.12     10.08 o
  -7  -3   9       11.59        9.66      3.82 o
  -6  -3   9     1359.68     1344.28    100.75 o
  -5  -3   9        1.56        3.46      0.78 o
  -4  -3   9      319.20      332.38     11.68 o
  -3  -3   9        5.95       10.78      1.33 o
  -2  -3   9      558.86      537.56     18.47 o
  -1  -3   9       48.93       51.47      3.28 o
   0  -3   9       10.37       10.75      1.60 o
   1  -3   9       29.20       32.51      3.84 o
   2  -3   9      225.33      224.38     14.05 o
   3  -3   9        5.68        6.16      2.51 o
   4  -3   9        1.64        3.06      2.09 o
   5  -3   9        4.30        9.00      4.09 o
   6  -3   9      423.15      424.23     20.58 o
  -9  -2   9       35.92       35.87      8.18 o
  -8  -2   9       28.62       18.53      5.51 o
  -7  -2   9       52.58       56.42      8.79 o
  -6  -2   9      655.61      661.11     51.66 o
  -5  -2   9      556.19      545.14     17.48 o
  -4  -2   9     1082.49     1058.90     32.14 o
  -3  -2   9        0.31        1.50      0.86 o
  -2  -2   9     1211.41     1156.78     38.68 o
  -1  -2   9     1233.41     1268.81     42.52 o
   0  -2   9       11.65       15.97      2.59 o
   1  -2   9     1249.41     1196.33     66.21 o
   2  -2   9      355.75      345.11     17.59 o
   3  -2   9       29.68       24.77      4.07 o
   4  -2   9        1.50        4.02      2.38 o
   5  -2   9       27.55       36.32      4.87 o
   6  -2   9       35.79       37.04      5.85 o
  -9  -1   9      164.00      207.12     20.83 o
  -8  -1   9      604.04      590.65     48.04 o
  -7  -1   9        5.34        7.19      3.68 o
  -6  -1   9        0.73        4.06      2.99 o
  -5  -1   9       77.12       77.91      3.58 o
  -4  -1   9      337.75      327.14     10.71 o
  -3  -1   9      300.74      338.16     12.26 o
  -2  -1   9        0.21        0.38      0.96 o
  -1  -1   9       28.34       28.61      2.55 o
   0  -1   9     1477.38     1417.21     56.67 o
   1  -1   9      424.79      415.08     18.36 o
   2  -1   9      382.80      377.12     22.84 o
   3  -1   9      123.84      104.23     11.80 o
   4  -1   9        3.84        2.01      2.14 o
   5  -1   9       12.35       13.57      3.08 o
  -9   0   9       16.63       19.63      6.32 o
  -8   0   9        3.77       -0.06      2.47 o
  -7   0   9      577.69      594.69     47.93 o
  -6   0   9       33.02       31.10      2.85 o
  -5   0   9      233.62      238.73      9.25 o
  -4   0   9      168.47      171.42      7.66 o
  -3   0   9      105.40      101.31      4.31 o
  -2   0   9      296.17      283.34     10.01 o
  -1   0   9      637.02      598.74     22.07 o
   0   0   9        6.97        5.82      1.72 o
   1   0   9        1.79        0.35      1.32 o
   2   0   9       40.25       35.72      4.34 o
   3   0   9       19.09       19.58      3.87 o
   4   0   9       30.64       26.02      4.57 o
   5   0   9       31.25       34.68      4.56 o
  -9   1   9        8.64        4.55      3.99 o
  -8   1   9       69.93       53.67      9.57 o
  -7   1   9      166.62      172.84     17.24 o
  -6   1   9      246.69      229.77      8.81 o
  -5   1   9        9.49        9.24      1.16 o
  -4   1   9      490.40      474.51     15.81 o
  -3   1   9       53.25       61.79      3.74 o
  -2   1   9     1219.20     1189.38     40.86 o
  -1   1   9      295.46      302.13     12.04 o
   0   1   9        4.06        6.81      1.82 o
   1   1   9       44.21       47.05      6.41 o
   2   1   9      405.90      419.06     21.39 o
   3   1   9      359.86      314.19     19.10 o
   4   1   9      163.86      166.44     12.79 o
   5   1   9        1.31        1.29      1.91 o
  -9   2   9      388.27      393.04     35.01 o
  -8   2   9      118.91      149.75     16.31 o
  -7   2   9      137.58      135.03     14.67 o
  -6   2   9        3.03        4.55      1.00 o
  -5   2   9       20.24       22.10      1.76 o
  -4   2   9        0.25        1.60      0.81 o
  -3   2   9       26.79       29.65      2.50 o
  -2   2   9      412.04      445.78     16.75 o
  -1   2   9      436.39      394.61     17.49 o
   0   2   9       55.41       63.56      5.11 o
   1   2   9       80.24       82.19      6.93 o
   2   2   9      248.64      260.70     16.24 o
   3   2   9        8.45        5.43      2.61 o
   4   2   9        8.12        7.27      4.52 o
   5   2   9       21.27       23.64      3.93 o
  -9   3   9       11.87        4.69      4.80 o
  -8   3   9      201.76      202.39     20.37 o
  -7   3   9      251.09      262.27     15.12 o
  -6   3   9      224.81      229.61      9.94 o
  -5   3   9      522.29      501.67     16.48 o
  -4   3   9      222.59      231.11      9.25 o
  -3   3   9      462.96      485.06     18.12 o
  -2   3   9       56.27       50.28      3.63 o
  -1   3   9       43.12       47.86      5.38 o
   0   3   9      107.21      101.75      7.04 o
   1   3   9      583.70      471.89     47.30 o
   2   3   9      163.70      167.09     11.74 o
   3   3   9      165.07      173.35     12.44 o
   4   3   9       15.72       17.97      4.31 o
  -9   4   9       30.89       45.76      9.87 o
  -8   4   9       25.53       32.71      3.31 o
  -7   4   9      185.41      189.85     10.16 o
  -6   4   9       39.63       45.12      4.19 o
  -5   4   9      356.15      338.72     13.23 o
  -4   4   9      168.23      171.27      7.34 o
  -3   4   9       53.18       51.93      3.72 o
  -2   4   9       49.86       49.73      4.32 o
  -1   4   9      104.03       95.51      6.73 o
   0   4   9      302.38      269.81     14.60 o
   1   4   9      223.43      222.21     14.44 o
   2   4   9      205.93      187.89     13.02 o
   3   4   9       95.39       95.27      9.48 o
   4   4   9       87.76       86.84      7.31 o
  -9   5   9       13.43       16.45      6.19 o
  -8   5   9        0.50        1.48      1.56 o
  -7   5   9      192.82      205.44     11.18 o
  -6   5   9      353.96      350.37     17.80 o
  -5   5   9       14.92       13.64      1.94 o
  -4   5   9      417.25      396.90     17.53 o
  -3   5   9      133.97      153.06      9.05 o
  -2   5   9       11.90       12.21      2.36 o
  -1   5   9       18.66       13.36      4.11 o
   0   5   9      164.87      154.37      9.83 o
   1   5   9      179.99      168.83     11.97 o
   2   5   9      174.45      170.97     22.01 o
   3   5   9        7.57       10.88      3.49 o
  -9   6   9       23.78       27.35      3.57 o
  -8   6   9        0.07        1.24      1.42 o
  -7   6   9        0.01        0.40      1.44 o
  -6   6   9       85.97       85.74      7.76 o
  -5   6   9       30.43       34.60      3.45 o
  -4   6   9      574.03      558.48     23.77 o
  -3   6   9       25.23       29.50      5.49 o
  -2   6   9       10.66       14.75      4.26 o
  -1   6   9      926.14      844.40     53.70 o
   0   6   9       18.94        7.90      2.72 o
   1   6   9        3.37        6.44      2.64 o
   2   6   9       63.18       62.51      7.55 o
   3   6   9       19.51       27.78      5.35 o
  -9   7   9       12.76       15.15      3.68 o
  -8   7   9        0.33        0.85      1.65 o
  -7   7   9       60.39       65.50      5.74 o
  -6   7   9       91.15       89.25      7.01 o
  -5   7   9      128.99      122.72      7.72 o
  -4   7   9      161.69      149.40      9.05 o
  -3   7   9      108.48      107.12      8.10 o
  -2   7   9       16.79       10.64      3.39 o
  -1   7   9        3.79        6.68      4.31 o
   0   7   9      156.40      154.02     15.88 o
   1   7   9        2.47        1.02      2.34 o
   2   7   9      100.41       98.16      9.97 o
  -8   8   9       86.39       83.66      7.62 o
  -7   8   9       67.81       70.67      9.38 o
  -6   8   9       34.94       33.21      4.21 o
  -5   8   9       14.87       19.13      3.24 o
  -4   8   9      276.15      298.66     15.88 o
  -3   8   9      117.57      115.75      8.77 o
  -2   8   9       15.77       17.99      3.73 o
  -1   8   9      123.28      115.73     10.27 o
   0   8   9       86.88       80.38      8.56 o
   1   8   9        0.71        0.03      2.31 o
   2   8   9       14.62       13.75      6.22 o
  -8   9   9       46.24       40.94      7.19 o
  -7   9   9       84.76       82.43      8.69 o
  -6   9   9       50.90       67.05      7.89 o
  -5   9   9       64.01       50.90      6.85 o
  -4   9   9      156.25      173.73     17.26 o
  -3   9   9      185.37      216.98     14.31 o
  -2   9   9      156.23      158.96     20.46 o
  -1   9   9       36.18       33.59      5.45 o
   0   9   9        2.40        0.80      2.41 o
   1   9   9      108.34      108.34     10.90 o
  -7  10   9        0.36       -0.78      2.45 o
  -6  10   9      333.96      327.96     27.67 o
  -5  10   9        1.58       -0.34      2.50 o
  -4  10   9        2.11        3.39      5.13 o
  -3  10   9      184.71      179.79     12.88 o
  -2  10   9      109.61       98.48     11.69 o
  -1  10   9       34.18       39.70      6.22 o
  -6  11   9        2.57        0.82      2.72 o
  -5  11   9        2.78        3.93      3.54 o
  -4  11   9       19.34       15.91      5.31 o
  -3  11   9       20.66       14.30      7.31 o
  -2  11   9      340.46      297.73     29.18 o
  -2 -12  10        4.73        8.80      4.34 o
  -1 -12  10       16.33       28.57      6.46 o
   0 -12  10        0.52       -2.76      2.76 o
   1 -12  10       37.48       34.55      5.47 o
   2 -12  10        1.62        1.72      3.21 o
  -4 -11  10        0.28       -0.22      2.62 o
  -3 -11  10        3.48        2.29      3.09 o
  -2 -11  10       50.45       42.79      7.50 o
  -1 -11  10        4.32        6.47      3.42 o
   0 -11  10       21.69       22.72      4.29 o
   1 -11  10       54.01       54.31      8.59 o
   2 -11  10        0.76        2.59      2.61 o
   3 -11  10       35.58       36.27      5.77 o
  -5 -10  10       87.77       95.07      9.72 o
  -4 -10  10       39.21       50.09      7.39 o
  -3 -10  10       14.13       19.08      4.89 o
  -2 -10  10       40.50       49.77      7.93 o
  -1 -10  10        2.85        2.54      2.89 o
   0 -10  10       61.10       66.59      7.10 o
   1 -10  10      112.18      117.58     10.16 o
   2 -10  10        2.58        2.78      2.02 o
   3 -10  10      172.77      179.24     10.51 o
   4 -10  10      297.79      337.80     17.16 o
  -6  -9  10       11.04       10.96      2.93 o
  -5  -9  10        4.61       13.68      3.65 o
  -4  -9  10      353.32      389.90     29.98 o
  -3  -9  10       88.00       82.14     10.10 o
  -2  -9  10       75.58       79.26     10.16 o
  -1  -9  10      128.57      126.35      9.13 o
   0  -9  10       63.34       65.45      6.76 o
   1  -9  10      130.78      111.08      7.83 o
   2  -9  10       11.14       10.44      2.61 o
   3  -9  10        1.29        1.25      2.22 o
   4  -9  10      278.74      256.15     13.50 o
  -6  -8  10       27.92       30.23      4.19 o
  -5  -8  10        0.68        0.20      1.77 o
  -4  -8  10       89.42       89.48      9.11 o
  -3  -8  10      117.66      136.42     12.71 o
  -2  -8  10       18.36       18.98      3.40 o
  -1  -8  10        0.83        0.96      1.35 o
   0  -8  10      215.63      208.10     10.78 o
   1  -8  10       23.36       17.21      3.51 o
   2  -8  10      266.63      247.77     15.75 o
   3  -8  10      334.68      295.19     35.98 o
   4  -8  10      201.69      211.33     11.56 o
  -6  -7  10        6.91        4.84      1.70 o
  -5  -7  10      159.49      150.16     12.57 o
  -4  -7  10      607.17      601.95     43.88 o
  -3  -7  10       34.13       37.18      5.90 o
  -2  -7  10      177.50      175.53      8.33 o
  -1  -7  10      834.44      730.45     38.07 o
   0  -7  10      182.86      189.61     12.26 o
   1  -7  10      424.00      373.97     21.55 o
   2  -7  10      415.64      420.30     29.74 o
   3  -7  10       62.08       78.42      8.03 o
   4  -7  10      111.67       93.95      9.50 o
   5  -7  10       12.35       10.00      4.28 o
  -5  -6  10        0.02        2.32      2.47 o
  -4  -6  10      325.81      344.83     26.08 o
  -3  -6  10      403.64      383.60     16.88 o
  -2  -6  10      211.31      197.25     10.56 o
  -1  -6  10       72.68       66.12      5.63 o
   0  -6  10      206.20      182.19     13.06 o
   1  -6  10      248.02      230.95     14.46 o
   2  -6  10      485.70      480.18     45.95 o
   3  -6  10       64.82       64.04      7.24 o
   4  -6  10        0.67        1.14      2.49 o
   5  -6  10        3.65        2.95      2.12 o
  -7  -5  10        0.19       -0.68      2.37 o
  -6  -5  10       95.40       88.20      9.65 o
  -5  -5  10       20.89       21.08      2.66 o
  -4  -5  10      182.48      169.94     14.04 o
  -3  -5  10      548.97      517.75     23.92 o
  -2  -5  10       63.60       62.56      4.06 o
  -1  -5  10      507.25      513.20     21.16 o
   0  -5  10     1476.62     1375.23     54.19 o
   1  -5  10      635.91      622.32     40.76 o
   2  -5  10      528.30      511.08     28.41 o
   3  -5  10        4.39        4.88      2.56 o
   4  -5  10      283.56      280.90     35.61 o
   5  -5  10        5.12        3.84      2.26 o
  -8  -4  10      131.22      139.94     14.94 o
  -7  -4  10      617.17      656.47     51.67 o
  -6  -4  10        9.74       14.48      4.21 o
  -5  -4  10      131.49      124.18     13.21 o
  -4  -4  10      270.78      236.05     10.62 o
  -3  -4  10      103.00       91.33      4.83 o
  -2  -4  10      208.71      202.76      8.07 o
  -1  -4  10      196.82      189.89      7.76 o
   0  -4  10      246.71      268.14     11.99 o
   1  -4  10      717.98      725.44     38.28 o
   2  -4  10       14.13       13.71      3.36 o
   3  -4  10       37.91       56.37      6.64 o
   4  -4  10       14.31       17.60     11.73 o
   5  -4  10       24.03       27.10      4.00 o
  -9  -3  10       31.79       22.88      6.79 o
  -8  -3  10        0.38       -2.04      2.62 o
  -7  -3  10      144.07      156.91     15.59 o
  -6  -3  10      125.55      134.14     13.42 o
  -5  -3  10      286.50      272.35     27.16 o
  -4  -3  10      582.32      567.11     29.01 o
  -3  -3  10        0.07        0.54      0.82 o
  -2  -3  10      970.29      953.17     32.40 o
  -1  -3  10      757.18      722.58     24.87 o
   0  -3  10     1390.62     1373.42     57.34 o
   1  -3  10      246.59      235.54     14.64 o
   2  -3  10      128.72      133.20     10.27 o
   3  -3  10       64.94       55.34      6.48 o
   4  -3  10       31.18       29.16      4.95 o
   5  -3  10      207.57      216.85     12.23 o
  -9  -2  10       68.44       76.12     12.00 o
  -8  -2  10       13.71       12.33      4.94 o
  -7  -2  10       28.45       26.93      6.23 o
  -6  -2  10      136.78      128.47     13.22 o
  -5  -2  10      133.04      143.38      5.98 o
  -4  -2  10       49.12       44.60      3.30 o
  -3  -2  10       57.31       59.50      3.79 o
  -2  -2  10      242.28      264.04     10.11 o
  -1  -2  10       83.95       73.05      4.29 o
   0  -2  10      663.49      619.63     38.85 o
   1  -2  10        6.59        5.82      2.39 o
   2  -2  10      768.88      758.17     40.34 o
   3  -2  10       66.44       68.25      7.28 o
   4  -2  10      379.70      358.62     21.72 o
   5  -2  10       15.65       21.51      4.31 o
  -9  -1  10       68.00       88.69     13.24 o
  -8  -1  10       38.35       49.09      9.11 o
  -7  -1  10        0.17        2.02      2.84 o
  -6  -1  10      390.09      378.86     31.64 o
  -5  -1  10       10.79       14.80      1.53 o
  -4  -1  10      238.44      243.39     12.10 o
  -3  -1  10      904.00      938.50     35.72 o
  -2  -1  10      188.60      212.39     11.94 o
  -1  -1  10      377.70      369.05     14.22 o
   0  -1  10     4517.95     4548.16    221.45 o
   1  -1  10      273.89      280.94     16.97 o
   2  -1  10        8.14       12.49      4.43 o
   3  -1  10      678.56      682.99     37.15 o
   4  -1  10      282.71      297.08     18.84 o
   5  -1  10       62.67       66.04      6.48 o
  -9   0  10       29.01       43.19      8.94 o
  -8   0  10       24.10       20.24      5.83 o
  -7   0  10       57.02       48.72      8.56 o
  -6   0  10      464.69      469.77     19.93 o
  -5   0  10        4.24        4.44      1.06 o
  -4   0  10       10.25       15.16      1.82 o
  -3   0  10       66.21       63.10      4.10 o
  -2   0  10      858.78      860.14     30.79 o
  -1   0  10      604.33      630.41     28.14 o
   0   0  10     2317.31     2304.56    116.24 o
   1   0  10      409.35      415.13     21.10 o
   2   0  10      475.99      451.68     36.01 o
   3   0  10       13.72        8.32      3.04 o
   4   0  10       73.46       62.47      7.58 o
   5   0  10        4.40       10.03      3.00 o
  -9   1  10       99.03      117.07     15.97 o
  -8   1  10      109.11      121.10     15.37 o
  -7   1  10      196.88      198.68     19.36 o
  -6   1  10      203.57      209.54     12.40 o
  -5   1  10      945.08      934.31     39.15 o
  -4   1  10       64.79       66.00      3.89 o
  -3   1  10       27.77       27.54      2.49 o
  -2   1  10      254.16      272.05     10.98 o
  -1   1  10      982.44     1025.14     42.63 o
   0   1  10      518.91      452.34     19.93 o
   1   1  10     1406.23     1380.71     63.12 o
   2   1  10      108.64       76.34     14.40 o
   3   1  10       24.15       19.64      4.14 o
   4   1  10      110.58      100.42      9.93 o
  -9   2  10       35.33       40.70      8.99 o
  -8   2  10      245.35      253.92     24.21 o
  -7   2  10        0.19       -0.46      0.99 o
  -6   2  10      157.24      172.12     10.78 o
  -5   2  10        9.36       13.76      1.92 o
  -4   2  10     1276.14     1291.76     52.37 o
  -3   2  10      330.57      313.21     12.44 o
  -2   2  10       83.46       99.08      5.45 o
  -1   2  10     1042.08     1157.68     67.73 o
   0   2  10        8.35        3.13      1.91 o
   1   2  10      114.72      108.18      9.61 o
   2   2  10        0.20       -0.20      1.76 o
   3   2  10        0.93        0.58      2.19 o
   4   2  10        7.93       21.01      4.85 o
  -9   3  10      161.70      184.15     22.11 o
  -8   3  10        0.97       -1.83      2.96 o
  -7   3  10       60.94       62.59      5.33 o
  -6   3  10       70.34       64.06      5.05 o
  -5   3  10        6.37        9.10      1.72 o
  -4   3  10       19.94       18.52      2.45 o
  -3   3  10     1039.70     1013.45     45.59 o
  -2   3  10      184.29      179.97     12.42 o
  -1   3  10      806.81      717.64     34.11 o
   0   3  10      227.02      237.45     16.25 o
   1   3  10       50.21       56.70      6.57 o
   2   3  10       32.19       48.45      9.16 o
   3   3  10        0.73        3.01      2.58 o
   4   3  10        7.54        9.37      3.75 o
  -9   4  10      152.73      157.85     19.81 o
  -8   4  10       33.46       34.00      7.78 o
  -7   4  10      285.96      294.25     14.95 o
  -6   4  10      112.18      109.08      7.79 o
  -5   4  10       14.07       13.91      2.14 o
  -4   4  10      108.09      127.23      6.98 o
  -3   4  10        5.59        7.77      1.90 o
  -2   4  10      237.04      204.11     11.42 o
  -1   4  10      214.62      246.51     13.65 o
   0   4  10        0.04       -0.78      1.78 o
   1   4  10      322.94      267.18     20.91 o
   2   4  10      144.20      145.01     12.36 o
   3   4  10      216.93      214.38     15.03 o
  -8   5  10       12.55       13.88      3.08 o
  -7   5  10       86.92       85.15      7.41 o
  -6   5  10      104.20      104.69      8.43 o
  -5   5  10      203.95      188.15      9.41 o
  -4   5  10      104.18      112.77      6.93 o
  -3   5  10        3.23        3.86      1.75 o
  -2   5  10      246.07      222.64     14.34 o
  -1   5  10       56.93       55.51      5.75 o
   0   5  10       50.73       62.98      7.20 o
   1   5  10      285.83      305.08     19.14 o
   2   5  10       27.14       40.95      6.25 o
   3   5  10      104.30      119.82     11.50 o
  -9   6  10       59.36       62.13      6.43 o
  -8   6  10       13.88       22.18      3.66 o
  -7   6  10        6.88        9.48      2.27 o
  -6   6  10        5.11        6.42      2.11 o
  -5   6  10      356.57      410.93     26.07 o
  -4   6  10      211.03      210.28     11.74 o
  -3   6  10      141.23      138.54      8.73 o
  -2   6  10        2.59        3.08      1.91 o
  -1   6  10      330.16      316.47     19.23 o
   0   6  10       86.99       88.68      8.83 o
   1   6  10       54.80       54.07     12.80 o
   2   6  10       95.21      105.30     10.55 o
  -8   7  10      106.45      110.44      8.96 o
  -7   7  10        2.41        1.97      1.95 o
  -6   7  10       37.28       39.93      5.62 o
  -5   7  10       79.16       81.29     10.75 o
  -4   7  10       99.37      103.87      9.93 o
  -3   7  10       35.15       44.18      5.05 o
  -2   7  10       76.03       90.21     10.20 o
  -1   7  10        0.45        1.29      2.08 o
   0   7  10       94.44       96.60      9.67 o
   1   7  10       68.24       63.29      7.91 o
  -8   8  10      117.42      123.15     12.32 o
  -7   8  10      135.41      136.87      9.31 o
  -6   8  10       45.98       48.60      9.96 o
  -5   8  10        5.82        3.60      2.60 o
  -4   8  10        4.03        4.78      2.51 o
  -3   8  10        8.28        4.55      3.11 o
  -2   8  10      143.51      181.46     12.77 o
  -1   8  10      110.42      126.69     11.45 o
   0   8  10      174.63      158.94     26.38 o
  -7   9  10        3.93        4.49      2.76 o
  -6   9  10      141.75      120.31     18.17 o
  -5   9  10      151.75      158.79     15.99 o
  -4   9  10       25.24       29.71      4.97 o
  -3   9  10      240.31      233.35     15.42 o
  -2   9  10        5.15        4.87      2.93 o
  -1   9  10      122.02      160.22     13.48 o
  -6  10  10      245.86      224.20     20.62 o
  -5  10  10      237.55      231.15     21.41 o
  -4  10  10        3.88        2.23      3.59 o
  -3  10  10       18.57       22.45      4.71 o
  -2  10  10       50.26       58.72      7.60 o
  -3 -11  11        0.50        6.65      3.72 o
  -2 -11  11        2.61        4.91      3.68 o
  -1 -11  11       61.36       66.29     10.11 o
   0 -11  11       69.20       55.63      9.55 o
   1 -11  11        2.63        1.54      2.66 o
  -4 -10  11      184.98      186.94     16.63 o
  -3 -10  11       31.43       28.71      5.86 o
  -2 -10  11      137.32      167.91     16.02 o
  -1 -10  11        6.25        8.71      3.93 o
   0 -10  11      175.94      150.88     15.98 o
   1 -10  11      145.93      153.87     12.12 o
   2 -10  11       39.68       41.91      4.97 o
  -5  -9  11        4.60       11.07      3.62 o
  -4  -9  11        3.42        2.11      2.60 o
  -3  -9  11        3.31        7.48      3.40 o
  -2  -9  11        1.38        2.06      2.85 o
  -1  -9  11       27.09       28.33      6.17 o
   0  -9  11       18.48       14.55      2.77 o
   1  -9  11        0.01       -1.38      1.38 o
   2  -9  11        0.56        3.83      2.51 o
   3  -9  11       17.49       22.77      5.97 o
  -6  -8  11       63.44       62.05      6.13 o
  -5  -8  11      139.75      113.64     10.52 o
  -4  -8  11        1.08        0.45      2.09 o
  -3  -8  11      292.27      288.71     23.48 o
  -2  -8  11      828.96      795.63     58.59 o
  -1  -8  11        8.98        5.32      1.98 o
   0  -8  11        3.85        2.39      2.09 o
   1  -8  11       76.73       89.23     13.17 o
   2  -8  11       12.31        9.35      3.03 o
   3  -8  11        1.17        4.11      2.54 o
   4  -8  11       34.03       38.65      8.65 o
  -6  -7  11       42.97       51.93      5.14 o
  -5  -7  11       35.41       41.59      5.73 o
  -4  -7  11       82.87      105.79     10.21 o
  -3  -7  11        9.62       11.00      3.62 o
  -2  -7  11        3.02        4.90      2.24 o
  -1  -7  11      327.09      300.38     17.63 o
   0  -7  11       64.35       53.52      7.09 o
   1  -7  11      186.82      171.09     11.91 o
   2  -7  11        1.75        1.60      2.23 o
   3  -7  11      254.97      260.17     16.95 o
   4  -7  11      151.42      182.63     13.94 o
  -6  -6  11      514.44      513.12     35.98 o
  -5  -6  11        3.80        5.92      2.39 o
  -4  -6  11      222.65      216.56     17.72 o
  -3  -6  11       65.67       52.45      7.56 o
  -2  -6  11      116.92      120.44      7.70 o
  -1  -6  11       72.51       53.76      5.81 o
   0  -6  11       20.23       17.87      3.51 o
   1  -6  11      134.35      121.98     12.16 o
   2  -6  11       35.32       28.88      4.84 o
   3  -6  11       89.04       83.50     11.40 o
   4  -6  11        0.92        0.46      2.60 o
  -6  -5  11      147.90      151.12     14.37 o
  -5  -5  11      629.49      664.64     47.34 o
  -4  -5  11       44.23       45.41      4.40 o
  -3  -5  11      692.45      633.31     32.92 o
  -2  -5  11        0.17        1.11      1.67 o
  -1  -5  11        1.68        3.89      2.10 o
   0  -5  11      166.20      167.80     14.68 o
   1  -5  11       51.65       56.03      6.36 o
   2  -5  11       59.81       62.60      7.13 o
   3  -5  11       17.71       13.96      3.73 o
   4  -5  11        3.64        4.75      5.65 o
  -7  -4  11        7.29        5.59      3.44 o
  -6  -4  11      279.85      260.61     22.56 o
  -5  -4  11       92.87       76.40      5.81 o
  -4  -4  11       13.50        8.93      2.96 o
  -3  -4  11       84.31       68.89      5.40 o
  -2  -4  11       15.40       13.61      2.49 o
  -1  -4  11     1343.47     1323.74     50.36 o
   0  -4  11       27.30       24.98      4.12 o
   1  -4  11      490.05      465.15     26.16 o
   2  -4  11        0.10       -0.46      1.93 o
   3  -4  11        5.41       15.62      3.86 o
   4  -4  11       68.71       67.31      8.06 o
  -8  -3  11       53.55       52.66      9.25 o
  -7  -3  11      113.84      117.97     12.99 o
  -6  -3  11      497.86      497.82     39.94 o
  -5  -3  11        0.05        1.07      1.02 o
  -4  -3  11       28.37       23.62      4.32 o
  -3  -3  11      339.57      325.76     13.84 o
  -2  -3  11      169.31      173.11      8.29 o
  -1  -3  11        9.36       10.89      2.55 o
   0  -3  11      137.80      110.71     16.76 o
   1  -3  11       43.59       40.66      6.83 o
   2  -3  11        0.15        0.07      3.42 o
   3  -3  11        2.35        3.33      5.73 o
   4  -3  11      240.21      260.83     17.21 o
  -8  -2  11      168.12      152.31     16.27 o
  -7  -2  11        1.04        2.55      2.80 o
  -6  -2  11      516.36      498.34     26.44 o
  -5  -2  11      527.40      498.52     26.77 o
  -4  -2  11      483.17      488.14     25.61 o
  -3  -2  11     1354.49     1289.49     56.52 o
  -2  -2  11       12.41       16.51      2.75 o
  -1  -2  11      274.81      271.13     14.38 o
   0  -2  11       13.25       13.89      3.18 o
   1  -2  11       91.41       91.93     22.71 o
   2  -2  11      177.64      204.64     13.80 o
   3  -2  11       23.85       24.26      4.62 o
   4  -2  11      263.16      315.80     20.06 o
  -9  -1  11       33.68       43.09      9.29 o
  -8  -1  11       60.40       57.24      9.86 o
  -7  -1  11       20.52       17.75      5.37 o
  -6  -1  11      391.86      399.65     24.46 o
  -5  -1  11      471.00      446.08     24.37 o
  -4  -1  11       10.86       13.56      2.49 o
  -3  -1  11        0.11       -1.17      1.17 o
  -2  -1  11       36.46       39.19      4.13 o
  -1  -1  11        2.55        4.28      1.76 o
   1  -1  11        9.72        6.83      2.79 o
   2  -1  11      326.76      304.00     36.69 o
   3  -1  11       26.13       42.99      8.13 o
   4  -1  11      352.55      376.64     23.12 o
  -9   0  11       54.01       61.71     11.16 o
  -8   0  11      211.32      218.47     21.34 o
  -7   0  11      782.11      794.08     62.63 o
  -6   0  11      104.90      113.39      7.86 o
  -5   0  11     1119.67     1111.38     57.46 o
  -4   0  11       30.69       29.05      3.23 o
  -3   0  11      473.62      461.26     20.17 o
  -2   0  11     1060.54     1060.55     44.08 o
  -1   0  11      422.63      412.36     20.56 o
   0   0  11        2.66        9.38      2.49 o
   1   0  11       20.54       32.34      5.00 o
   2   0  11      236.12      236.27     15.56 o
   3   0  11        7.05        5.24      3.07 o
   4   0  11        4.16       10.10      3.77 o
  -9   1  11        3.00        0.69      3.78 o
  -8   1  11       38.53       38.14      8.06 o
  -7   1  11       23.22       22.56      6.00 o
  -6   1  11      128.73      120.21      8.38 o
  -5   1  11       53.19       63.98      7.81 o
  -4   1  11        5.16        4.69      1.61 o
  -3   1  11      159.52      166.24     12.30 o
  -2   1  11       12.14        6.33      1.86 o
  -1   1  11        5.44        5.27      2.96 o
   0   1  11       51.66       31.99      5.57 o
   1   1  11      103.75       97.23      9.18 o
   2   1  11       93.69       93.04     10.28 o
   3   1  11        0.71       -0.79      2.10 o
  -9   2  11      468.89      478.16     41.46 o
  -8   2  11      122.94      138.18     17.33 o
  -7   2  11      545.33      533.65     28.72 o
  -6   2  11       60.47       56.87      5.56 o
  -5   2  11       19.95       24.86      6.16 o
  -4   2  11       34.14       35.96      3.47 o
  -3   2  11      446.12      461.83     20.44 o
  -2   2  11      765.36      696.93     32.34 o
  -1   2  11       24.23       27.20      3.84 o
   0   2  11      306.44      296.93     18.17 o
   1   2  11       23.46       21.86      4.24 o
   2   2  11        0.17        5.30      2.69 o
   3   2  11       24.71       23.65      4.87 o
  -9   3  11        3.97        4.94      4.50 o
  -8   3  11       13.89        9.95      5.18 o
  -7   3  11      313.41      304.86     17.76 o
  -6   3  11       12.80       13.90      2.39 o
  -5   3  11      100.85      104.56      8.50 o
  -4   3  11        1.42        5.76      1.72 o
  -3   3  11      589.89      518.32     40.45 o
  -2   3  11        0.04       -0.36      1.44 o
  -1   3  11       16.85       19.91      3.36 o
   0   3  11      169.59      170.63     12.05 o
   1   3  11       31.85       30.07      5.00 o
   2   3  11        2.53        4.18      2.60 o
   3   3  11       53.92       72.08      8.56 o
  -8   4  11       67.00       66.88      9.08 o
  -7   4  11      149.61      155.81      8.98 o
  -6   4  11      197.55      208.71     11.57 o
  -5   4  11       12.61       12.19      6.08 o
  -4   4  11       73.74       66.93      8.43 o
  -3   4  11       15.13       19.34      3.15 o
  -2   4  11        2.51       -0.03      1.57 o
  -1   4  11      116.47       98.07      9.08 o
   0   4  11       11.45        5.19      3.75 o
   1   4  11        7.37       11.63      3.60 o
   2   4  11       12.49        8.31      3.48 o
  -8   5  11        1.73        2.48      3.40 o
  -7   5  11       30.83       42.04      4.40 o
  -6   5  11      180.22      193.02     13.67 o
  -5   5  11      559.43      583.50     35.94 o
  -4   5  11      435.51      421.60     21.00 o
  -3   5  11       92.96       97.64      7.81 o
  -2   5  11        1.44       -0.21      1.70 o
  -1   5  11        0.43        1.69      2.11 o
   0   5  11       32.14       37.97      5.70 o
   1   5  11       13.07       11.99      3.85 o
   2   5  11       54.34       70.38      8.54 o
  -8   6  11      161.01      138.14     12.64 o
  -7   6  11        8.29        8.62      2.44 o
  -6   6  11       57.91       53.49      9.92 o
  -5   6  11      433.79      423.43     27.14 o
  -4   6  11       94.26       83.03      7.03 o
  -3   6  11       34.47       31.81      4.19 o
  -2   6  11       11.46        8.34      2.94 o
  -1   6  11      163.49      144.44     13.17 o
   0   6  11        7.53        2.16      2.72 o
   1   6  11      109.81      116.28     11.33 o
  -8   7  11       53.97       48.01      7.29 o
  -7   7  11        3.78       10.21      3.16 o
  -6   7  11      199.46      210.48     15.37 o
  -5   7  11       92.40      107.93     10.44 o
  -4   7  11        0.32        3.68      2.86 o
  -3   7  11       79.93       63.15      7.07 o
  -2   7  11       21.71       26.81      9.16 o
  -1   7  11       17.22       18.01      4.28 o
   0   7  11        8.71        6.27      3.45 o
  -7   8  11      642.67      651.68     39.77 o
  -6   8  11      368.66      342.60     22.91 o
  -5   8  11        0.11        0.14      2.69 o
  -4   8  11      108.90      120.87     14.76 o
  -3   8  11       74.73       82.72      8.65 o
  -2   8  11       30.96       35.06      5.58 o
  -1   8  11       37.09       47.93      6.75 o
  -6   9  11       29.02       34.39      7.23 o
  -5   9  11       13.25       11.84      4.96 o
  -4   9  11       35.51       35.85      7.86 o
  -3   9  11      197.48      184.38     13.41 o
  -2   9  11        5.29        2.68      2.91 o
  -3 -10  12       35.18       46.87      8.02 o
  -2 -10  12      144.59      185.13     17.45 o
  -1 -10  12       32.81       41.21      7.91 o
   0 -10  12        1.03        3.69      3.78 o
   1 -10  12      163.63      150.93     10.15 o
  -4  -9  12       70.00       71.26      9.22 o
  -3  -9  12        7.10       19.43      5.06 o
  -2  -9  12        5.23        6.89      3.75 o
  -1  -9  12       48.80       51.81      6.25 o
   0  -9  12       10.52       13.04      3.57 o
   1  -9  12       14.58       21.00      3.57 o
   2  -9  12       75.22       93.44      9.51 o
  -5  -8  12       26.74       26.87      4.96 o
  -4  -8  12      146.54      165.49     14.82 o
  -3  -8  12      355.09      338.34     27.29 o
  -2  -8  12       74.93       81.01      7.50 o
  -1  -8  12       13.01       16.68      3.40 o
   0  -8  12      129.65      126.05     10.59 o
   1  -8  12       16.58       18.53      4.12 o
   2  -8  12       39.26       39.98      7.40 o
  -5  -7  12       23.95       24.45      4.50 o
  -4  -7  12      206.48      231.20     19.15 o
  -3  -7  12       38.85       40.59      6.84 o
  -2  -7  12       20.93       29.15      9.55 o
  -1  -7  12      678.14      609.53     33.90 o
   0  -7  12       93.89       79.80      7.93 o
   1  -7  12       34.64       35.82      7.06 o
   2  -7  12        4.35        7.83      3.23 o
   3  -7  12        6.00       13.90      4.06 o
  -6  -6  12       10.95       14.98      2.78 o
  -5  -6  12      229.35      239.90     18.92 o
  -4  -6  12       91.80      106.36     10.44 o
  -3  -6  12      144.71      112.25      7.97 o
  -2  -6  12      369.13      351.54     28.44 o
  -1  -6  12      117.27       89.85     12.59 o
   0  -6  12        1.34        0.36      2.06 o
   1  -6  12      113.39       98.27      9.16 o
   2  -6  12       52.61       40.56     11.31 o
   3  -6  12       27.47       38.95      6.87 o
  -6  -5  12       84.55       85.75      7.29 o
  -5  -5  12      510.72      541.62     39.35 o
  -4  -5  12      287.57      266.55     15.08 o
  -3  -5  12      437.46      407.87     31.68 o
  -2  -5  12      207.70      203.99     12.87 o
  -1  -5  12        8.78       10.56      3.11 o
   0  -5  12        1.73        0.59      1.98 o
   1  -5  12        6.65        6.79      2.69 o
   2  -5  12      113.25      103.44      9.75 o
   3  -5  12        2.95        1.69      2.67 o
  -6  -4  12      113.25      110.09      7.09 o
  -5  -4  12      309.87      294.30     15.91 o
  -4  -4  12       12.09        7.19      2.94 o
  -3  -4  12       14.27       10.04      3.71 o
  -2  -4  12      417.60      386.65     21.72 o
  -1  -4  12        6.42        5.98      2.51 o
   0  -4  12      146.92      141.10     13.65 o
   1  -4  12       22.65       20.08      4.02 o
   2  -4  12       16.51       14.24      3.83 o
   3  -4  12      299.08      349.81     21.76 o
  -8  -3  12       11.28       14.65      5.32 o
  -7  -3  12       67.47       70.65     10.28 o
  -6  -3  12        7.46        8.88      2.51 o
  -5  -3  12      133.45      144.62     12.39 o
  -4  -3  12      189.88      177.69     15.35 o
  -3  -3  12      209.13      217.65     13.22 o
  -2  -3  12      455.29      454.53     24.97 o
  -1  -3  12      102.10       97.48      8.47 o
   0  -3  12      222.52      208.93     13.66 o
   1  -3  12       16.18       20.83      5.92 o
   2  -3  12      188.79      183.35     20.62 o
   3  -3  12       24.13       27.01      5.16 o
  -8  -2  12        1.23        0.18      3.03 o
  -7  -2  12      111.68      113.87     14.14 o
  -6  -2  12       37.99       40.54      3.06 o
  -5  -2  12       75.42       76.37      7.86 o
  -4  -2  12      491.87      469.97     35.50 o
  -3  -2  12      178.80      166.95     10.70 o
  -2  -2  12       43.60       40.50      4.99 o
  -1  -2  12      491.31      533.41     29.15 o
   0  -2  12      423.82      406.78     23.40 o
   1  -2  12       68.80       74.62      7.96 o
   2  -2  12       32.28       29.82      5.08 o
   3  -2  12       73.33       73.17      8.37 o
  -8  -1  12       56.02       52.92      9.64 o
  -7  -1  12        2.10        2.17      3.21 o
  -6  -1  12       86.57       69.36      5.58 o
  -5  -1  12       32.87       27.95      4.67 o
  -4  -1  12      209.73      221.52     18.60 o
  -3  -1  12        9.33        9.41      2.29 o
  -2  -1  12       30.79       32.24      4.45 o
  -1  -1  12        6.06        3.07      1.86 o
   0  -1  12      191.23      182.04     12.53 o
   1  -1  12        0.04       -0.69      1.96 o
   2  -1  12      169.33      227.38     15.39 o
   3  -1  12       28.19       40.76      6.67 o
  -8   0  12      123.80      123.33     16.00 o
  -7   0  12       94.30       94.55     13.21 o
  -6   0  12       45.35       47.68      4.85 o
  -5   0  12      124.02      119.03     11.08 o
  -4   0  12      128.44      129.93     12.48 o
  -3   0  12      291.26      281.71     13.45 o
  -2   0  12      792.53      700.50     37.04 o
  -1   0  12       60.50       59.99      6.72 o
   0   0  12      310.33      301.68     18.49 o
   1   0  12        7.88        5.08      2.92 o
   2   0  12       18.46       14.15      3.99 o
   3   0  12      131.87      138.43     12.65 o
  -8   1  12       32.39       30.64      7.64 o
  -7   1  12       57.89       55.35      5.33 o
  -6   1  12       81.79       96.09      7.46 o
  -5   1  12       99.22       95.29      9.79 o
  -4   1  12       32.44       42.43      5.89 o
  -3   1  12      177.59      182.14     10.55 o
  -2   1  12      250.77      263.27     26.73 o
  -1   1  12      314.60      334.20     17.75 o
   0   1  12      126.43      124.58     10.72 o
   1   1  12       16.39       10.27      3.39 o
   2   1  12      185.12      202.96     14.46 o
  -8   2  12       87.44       84.52     13.29 o
  -7   2  12      106.72      102.25      7.59 o
  -6   2  12       38.04       40.81      6.16 o
  -5   2  12      110.97      105.35      8.63 o
  -4   2  12      125.38      124.36     10.05 o
  -3   2  12       16.11       15.95      4.47 o
  -2   2  12      665.15      596.99     31.85 o
  -1   2  12      418.43      367.57     21.65 o
   0   2  12       23.46       41.26      9.89 o
   1   2  12       90.38       75.39      8.32 o
   2   2  12      112.55      132.90     15.74 o
  -8   3  12      174.62      183.78     19.67 o
  -7   3  12       83.47       92.29      7.77 o
  -6   3  12       38.10       38.06      4.89 o
  -5   3  12      247.62      262.28     17.65 o
  -4   3  12      267.21      249.84     17.51 o
  -3   3  12      235.76      253.42     13.80 o
  -2   3  12      122.38      122.37      9.44 o
  -1   3  12      281.81      269.23     17.03 o
   0   3  12        0.63        2.92      2.52 o
   1   3  12       53.77       60.09      7.52 o
   2   3  12       27.49       32.18      5.80 o
  -8   4  12        4.37        5.29      2.84 o
  -7   4  12        4.76        3.31      2.23 o
  -6   4  12       37.14       33.78      4.86 o
  -5   4  12       24.51       23.78      4.39 o
  -4   4  12       51.86       42.21      6.10 o
  -3   4  12      303.64      284.74     28.74 o
  -2   4  12        4.52        8.78      3.04 o
  -1   4  12        6.32        1.75      2.46 o
   0   4  12        6.03        6.77      3.75 o
   1   4  12        6.26        2.50      2.72 o
  -8   5  12       41.15       52.73      6.99 o
  -7   5  12        0.92        2.67      2.77 o
  -6   5  12       47.62       56.54      6.78 o
  -5   5  12       48.61       56.89      7.11 o
  -4   5  12       14.43       15.16      4.00 o
  -3   5  12       87.95       93.13      8.87 o
  -2   5  12        1.81        0.66      2.01 o
  -1   5  12      314.81      334.16     27.41 o
   0   5  12       13.74       21.91      4.69 o
  -7   6  12       63.91       87.46     10.75 o
  -6   6  12       27.11       20.48      4.34 o
  -5   6  12       79.49       95.15     21.15 o
  -4   6  12        0.97       -0.90      2.34 o
  -3   6  12       92.00       97.22      9.75 o
  -2   6  12       11.23       12.77      8.67 o
  -1   6  12       70.30       67.40      8.13 o
   0   6  12      141.81      143.62     12.98 o
  -7   7  12      100.67      115.64     13.36 o
  -6   7  12       18.73       17.10      4.32 o
  -5   7  12       33.86       31.78      6.95 o
  -4   7  12       27.80       24.03      6.32 o
  -3   7  12       25.23       28.57      6.97 o
  -2   7  12       47.40       53.78      7.09 o
  -1   7  12       23.81       37.98      6.28 o
  -5   8  12       16.44       15.77      5.16 o
  -4   8  12        0.03       -0.85      2.59 o
  -3   8  12       32.18       36.24      8.28 o
  -3  -9  13       28.53       28.07      6.14 o
  -2  -9  13        0.89        8.47      4.09 o
  -1  -9  13       86.34      108.11     15.10 o
   0  -9  13      107.18      100.87      9.59 o
  -4  -8  13        0.03        3.03      2.73 o
  -3  -8  13        7.38        5.97      3.69 o
  -2  -8  13       26.72       18.50      8.11 o
  -1  -8  13       87.49       92.73      8.79 o
   0  -8  13       94.61       88.60     12.37 o
   1  -8  13      243.02      262.42     17.13 o
  -5  -7  13      182.99      207.96     17.25 o
  -4  -7  13        2.93        6.83      3.24 o
  -3  -7  13       14.96       21.13      6.93 o
  -2  -7  13       73.20       88.50     11.41 o
  -1  -7  13        0.79       -1.92      1.92 o
   0  -7  13        0.96        4.78      2.75 o
   1  -7  13       48.90       46.47      6.40 o
  -6  -6  13       54.41       50.57      5.75 o
  -5  -6  13       26.04       32.04      5.24 o
  -4  -6  13      314.19      292.77     16.68 o
  -3  -6  13      333.60      339.90     27.46 o
  -2  -6  13       42.86       42.70      7.55 o
  -1  -6  13      262.33      261.38     23.15 o
   0  -6  13       87.21      109.57     20.53 o
   1  -6  13        6.43       11.95      3.49 o
   2  -6  13      129.57      149.38     22.66 o
  -6  -5  13        5.54        6.07      2.27 o
  -5  -5  13       18.13       20.47      4.14 o
  -4  -5  13      209.50      215.43     18.22 o
  -3  -5  13       10.62       14.26      4.22 o
  -2  -5  13       44.89       62.36      9.30 o
  -1  -5  13       22.53       21.91      4.18 o
   0  -5  13      112.53      129.51     11.04 o
   1  -5  13        0.67        1.81      2.29 o
   2  -5  13      213.75      213.77     14.94 o
  -6  -4  13        3.46        4.96      2.22 o
  -5  -4  13      104.46      111.33      7.36 o
  -4  -4  13      183.48      189.56     16.58 o
  -3  -4  13        0.12       -0.71      2.04 o
  -2  -4  13       61.53       50.02      8.31 o
  -1  -4  13        6.14        4.96      2.53 o
   0  -4  13       25.36       23.57      4.45 o
   1  -4  13        3.43        4.19      2.94 o
   2  -4  13       32.93       44.38      6.42 o
  -7  -3  13      229.45      260.83     23.77 o
  -6  -3  13        3.40        6.89      2.45 o
  -5  -3  13        0.01        1.81      2.21 o
  -4  -3  13      352.51      315.63     25.28 o
  -3  -3  13      347.56      335.14     27.35 o
  -2  -3  13       59.60       59.31      9.20 o
  -1  -3  13       11.22       13.44      5.82 o
   0  -3  13        0.09        0.11      1.98 o
   1  -3  13      165.65      177.84     20.02 o
   2  -3  13        0.42        3.79      2.63 o
  -7  -2  13        2.15        0.95      3.37 o
  -6  -2  13       28.76       31.05      4.54 o
  -5  -2  13       34.30       30.73      5.23 o
  -4  -2  13       40.64       33.82      6.22 o
  -3  -2  13      119.79      119.70     12.35 o
  -2  -2  13        3.88        4.69      2.31 o
  -1  -2  13        9.43        9.50      3.96 o
   0  -2  13       40.64       40.78      5.67 o
   1  -2  13       95.03       96.94     14.87 o
   2  -2  13        6.36       10.31      3.59 o
  -7  -1  13      108.19      123.10     15.45 o
  -6  -1  13       65.71       60.76      7.01 o
  -5  -1  13        7.35       11.02      3.46 o
  -4  -1  13       42.09       40.26      6.77 o
  -3  -1  13       90.91       91.48     11.43 o
  -2  -1  13      175.99      169.86     11.55 o
  -1  -1  13      131.85      118.81     16.00 o
   0  -1  13       42.09       30.41      4.94 o
   1  -1  13      337.24      359.37     24.12 o
   2  -1  13       69.39       86.25      9.49 o
  -8   0  13      189.37      191.12     19.93 o
  -7   0  13       16.84       17.81      5.81 o
  -6   0  13       87.44       83.46      8.40 o
  -5   0  13      229.11      236.89     19.68 o
  -4   0  13       41.03       44.72      7.23 o
  -3   0  13       24.49       24.95      4.67 o
  -2   0  13      103.09      107.14      8.33 o
  -1   0  13        5.30        8.24      3.02 o
   0   0  13      248.63      250.85     16.41 o
   1   0  13       23.75       25.73      5.02 o
   2   0  13       76.17       87.69     10.02 o
  -8   1  13       93.30       81.30     12.63 o
  -7   1  13        4.38        7.71      2.16 o
  -6   1  13       16.54       14.73      3.60 o
  -5   1  13      157.14      158.90     14.65 o
  -4   1  13      241.62      268.08     18.42 o
  -3   1  13        2.07        4.15      2.71 o
  -2   1  13      521.20      548.84     45.20 o
  -1   1  13      143.42      147.10     22.15 o
   0   1  13        0.81        2.93      2.80 o
   1   1  13       56.51       59.20     12.24 o
  -8   2  13       28.12       28.29      7.62 o
  -7   2  13      101.75       96.24      9.05 o
  -6   2  13      109.88      114.40     11.19 o
  -5   2  13        5.63        4.35      2.44 o
  -4   2  13      156.99      190.21     14.01 o
  -3   2  13       33.03       34.53      5.65 o
  -2   2  13      175.76      182.20     12.60 o
  -1   2  13       94.90      129.89     11.45 o
   0   2  13      309.63      279.64     39.12 o
   1   2  13       11.04       13.67      3.99 o
  -7   3  13       79.72       84.23      8.73 o
  -6   3  13        2.39        3.19      2.14 o
  -5   3  13       23.93       26.54      4.73 o
  -4   3  13      281.50      316.42     21.62 o
  -3   3  13        0.08        0.03      2.44 o
  -2   3  13      164.22      180.21     12.65 o
  -1   3  13        0.34        1.91      2.48 o
   0   3  13       92.69       94.47      9.75 o
  -7   4  13      182.46      178.51     15.74 o
  -6   4  13       44.93       53.02      6.49 o
  -5   4  13       25.08       19.51      4.29 o
  -4   4  13       32.28       27.79      5.17 o
  -3   4  13      374.92      364.34     30.60 o
  -2   4  13       40.14       48.98      7.38 o
  -1   4  13        0.01        0.30      2.32 o
   0   4  13       46.97       59.71      7.73 o
  -7   5  13      102.93      110.30     12.46 o
  -6   5  13      141.31      157.93     12.25 o
  -5   5  13        0.04       -0.48      2.24 o
  -4   5  13      139.98      159.38     16.32 o
  -3   5  13      158.04      134.87     16.35 o
  -2   5  13       11.71       14.60      4.06 o
  -1   5  13      118.43      121.61     11.54 o
  -6   6  13       51.64       47.48      6.68 o
  -5   6  13      184.07      175.06     14.03 o
  -4   6  13        1.14       -1.81      2.76 o
  -3   6  13      250.32      271.13     24.88 o
  -2   6  13       32.60       40.65      8.61 o
  -3  -7  14        1.20       -0.65      1.80 o
  -2  -7  14        3.49       -1.32      2.76 o
  -1  -7  14      119.21      126.72     15.56 o
  -5  -6  14        9.85       13.42      3.86 o
  -4  -6  14      160.45      202.59     12.60 o
  -3  -6  14        1.22        1.14      2.79 o
  -2  -6  14       79.82       93.10     12.23 o
  -1  -6  14        2.37        9.03      4.72 o
   0  -6  14        1.82       -1.43      3.09 o
  -5  -5  14       87.30       78.75      9.34 o
  -4  -5  14       13.25       16.56      4.52 o
  -3  -5  14      107.65      108.91     13.01 o
  -2  -5  14      116.01      115.99     14.17 o
  -1  -5  14        0.02        2.50      3.56 o
   0  -5  14       27.09       26.70      7.07 o
  -6  -4  14       76.79       77.04      7.61 o
  -5  -4  14       84.61       68.01      8.44 o
  -4  -4  14      105.92      100.76     11.81 o
  -3  -4  14       21.12       12.79      4.54 o
  -2  -4  14       78.65      103.43     13.17 o
  -1  -4  14       12.64       15.37      5.13 o
   0  -4  14        3.18        1.64      2.70 o
   1  -4  14        0.06        3.25      2.84 o
  -6  -3  14      489.80      520.97     26.70 o
  -5  -3  14       30.91       24.61      5.09 o
  -4  -3  14      113.06      119.44     12.17 o
  -3  -3  14       23.33       22.77      5.76 o
  -2  -3  14       13.98       13.91      4.65 o
  -1  -3  14        4.15        5.62      3.66 o
   0  -3  14        0.38        1.59      2.28 o
   1  -3  14       97.70      109.95     10.53 o
  -6  -2  14       26.72       23.45      4.33 o
  -5  -2  14       17.72       23.44      5.00 o
  -4  -2  14       99.40      100.30     12.18 o
  -3  -2  14       22.63       20.10      5.32 o
  -2  -2  14        4.09        3.16      3.37 o
  -1  -2  14        0.28       -1.45      2.34 o
   0  -2  14       19.66       17.21      4.01 o
   1  -2  14      113.57      126.69     15.95 o
  -6  -1  14       91.07       84.70      8.67 o
  -5  -1  14        3.36        4.08      3.05 o
  -4  -1  14       53.15       46.90      7.80 o
  -3  -1  14       93.84      133.07     15.17 o
  -2  -1  14        1.10       -0.08      2.59 o
  -1  -1  14        5.00        6.33      3.06 o
   0  -1  14        1.02        3.02      2.86 o
  -6   0  14        1.33        3.18      2.55 o
  -5   0  14       57.31       62.00      8.70 o
  -4   0  14        5.20        9.39      3.83 o
  -3   0  14       69.99       64.97      9.89 o
  -2   0  14       26.69       22.65      6.14 o
  -1   0  14       67.85       74.09     19.44 o
   0   0  14        0.18        3.24      2.98 o
  -7   1  14       15.10       26.06      4.53 o
  -6   1  14       14.78       15.78      4.27 o
  -5   1  14       11.41       24.92      5.50 o
  -4   1  14        0.04       -1.80      1.99 o
  -3   1  14        6.45        8.06      3.41 o
  -2   1  14      155.61      158.71     16.43 o
  -1   1  14      128.56      131.40     11.63 o
   0   1  14        1.63       -0.10      3.35 o
  -6   2  14       82.99       91.71     10.96 o
  -5   2  14       29.12       40.93      5.94 o
  -4   2  14        0.02        4.07      3.41 o
  -3   2  14      224.85      207.24     19.64 o
  -2   2  14        9.45        9.06      4.47 o
  -1   2  14      206.70      209.44     14.62 o
  -6   3  14        1.59        8.30      3.61 o
  -5   3  14      282.32      298.90     20.55 o
  -4   3  14       58.89       54.93      7.56 o
  -3   3  14       91.44      102.91     13.83 o
  -2   3  14      337.53      327.31     28.90 o
  -1   3  14        0.02        2.78      2.75 o
  -6   4  14       33.05       39.57      7.20 o
  -5   4  14      121.11      123.37     14.90 o
  -4   4  14       99.15      103.01     13.64 o
  -3   4  14        4.90        3.28      4.04 o
  -2   4  14       37.94       36.05      8.58 o
  -4  -4  15      198.38      197.06     18.05 o
  -3  -4  15        0.57        6.76      3.58 o
  -2  -4  15      163.32      209.26     20.01 o
  -4  -3  15       38.68       44.54      7.64 o
  -3  -3  15       61.36       85.24     11.90 o
  -2  -3  15       22.10       24.22      6.27 o
  -1  -3  15        0.09        0.61      3.67 o
  -5  -2  15       12.07       18.45      4.92 o
  -4  -2  15       17.52       14.05      4.64 o
  -3  -2  15       78.60       82.39     11.50 o
  -2  -2  15       51.57       57.60      9.81 o
  -1  -2  15      136.85      172.53     19.90 o
  -5  -1  15      167.55      160.38     15.25 o
  -4  -1  15       49.14       74.79     10.53 o
  -3  -1  15       10.44       13.76      5.06 o
  -2  -1  15        5.38        3.59      3.77 o
  -5   0  15      523.42      519.09     40.07 o
  -4   0  15       76.06      104.64     13.07 o
  -3   0  15        0.01        5.25      3.92 o
  -2   0  15       37.29       33.69      7.48 o
  -5   1  15       13.75       16.87      4.90 o
  -4   1  15       41.86       36.12      7.46 o
  -3   1  15       69.64       85.42     12.30 o
 
